# Supplementary material for: The Language of Glove: Wireless gesture decoder with low-power and stretchable hybrid electronics
Source: PLoS One. 2017 Jul 12;12(7):e0179766. doi: 10.1371/journal.pone.0179766 (PMC5507487; doi:10.1371/journal.pone.0179766)
Supplement: S1 File — (ZIP) [file pone.0179766.s017.zip]

Archive with 8 entries (8 files):
- Tim Board 1.GBL
- Tim Board 1.GBO
- Tim Board 1.GBS
- Tim Board 1.GTL
- Tim Board 1.GTO
- Tim Board 1.GTP
- Tim Board 1.GTS
- Tim Board 1.TXT
