# Supplementary material for: The Language of Glove: Wireless gesture decoder with low-power and stretchable hybrid electronics
Source: PLoS One. 2017 Jul 12;12(7):e0179766. doi: 10.1371/journal.pone.0179766 (PMC5507487; doi:10.1371/journal.pone.0179766)
Supplement: S1 File — (ZIP) [file pone.0179766.s017.zip › Tim Board 1.GBL]

G75*
%MOIN*%
%OFA0B0*%
%FSLAX25Y25*%
%IPPOS*%
%LPD*%
%AMOC8*
5,1,8,0,0,1.08239X$1,22.5*
%
%ADD10C,0.07400*%
%ADD11R,0.07400X0.07400*%
%ADD12C,0.05900*%
%ADD13C,0.05550*%
%ADD14C,0.06200*%
%ADD15C,0.01200*%
%ADD16C,0.04000*%
%ADD17C,0.01600*%
D10*
X0109097Y0021800D03*
X0109097Y0031800D03*
X0109097Y0041800D03*
X0144097Y0041800D03*
X0144097Y0031800D03*
X0144097Y0021800D03*
X0179097Y0021800D03*
X0179097Y0031800D03*
X0179097Y0041800D03*
X0184097Y0081800D03*
X0184097Y0091800D03*
X0184097Y0101800D03*
X0184097Y0111800D03*
X0184097Y0121800D03*
X0184097Y0131800D03*
X0184097Y0141800D03*
X0184097Y0151800D03*
X0184097Y0161800D03*
X0184097Y0171800D03*
X0144097Y0106800D03*
X0144097Y0096800D03*
X0144097Y0086800D03*
X0109097Y0086800D03*
X0109097Y0096800D03*
X0109097Y0106800D03*
D11*
X0109097Y0116800D03*
X0144097Y0116800D03*
X0144097Y0051800D03*
X0109097Y0051800D03*
X0179097Y0051800D03*
D12*
X0058034Y0176800D03*
X0050160Y0176800D03*
X0028034Y0176800D03*
X0020160Y0176800D03*
D13*
X0024097Y0201800D03*
X0034097Y0201800D03*
X0044097Y0201800D03*
D14*
X0024097Y0151800D03*
X0024097Y0141800D03*
X0024097Y0131800D03*
X0024097Y0121800D03*
X0024097Y0111800D03*
X0024097Y0101800D03*
X0024097Y0091800D03*
X0024097Y0081800D03*
X0024097Y0071800D03*
X0024097Y0061800D03*
X0024097Y0051800D03*
X0024097Y0041800D03*
X0024097Y0031800D03*
X0024097Y0021800D03*
X0034097Y0021800D03*
X0044097Y0021800D03*
X0054097Y0021800D03*
X0054097Y0031800D03*
X0054097Y0041800D03*
X0054097Y0051800D03*
X0054097Y0061800D03*
X0054097Y0071800D03*
X0054097Y0081800D03*
X0054097Y0091800D03*
X0064097Y0091800D03*
X0064097Y0081800D03*
X0064097Y0071800D03*
X0064097Y0061800D03*
X0064097Y0051800D03*
X0064097Y0041800D03*
X0064097Y0031800D03*
X0064097Y0021800D03*
X0074097Y0021800D03*
X0084097Y0021800D03*
X0084097Y0031800D03*
X0084097Y0041800D03*
X0084097Y0051800D03*
X0084097Y0061800D03*
X0084097Y0071800D03*
X0084097Y0081800D03*
X0084097Y0091800D03*
X0084097Y0101800D03*
X0074097Y0101800D03*
X0074097Y0111800D03*
X0084097Y0111800D03*
X0084097Y0121800D03*
X0074097Y0121800D03*
X0084097Y0131800D03*
X0084097Y0141800D03*
X0074097Y0141800D03*
X0084097Y0151800D03*
D15*
X0084097Y0131800D02*
X0074097Y0131800D01*
X0046597Y0104300D01*
X0046597Y0071800D01*
X0044097Y0069300D01*
X0044097Y0021800D01*
X0034097Y0011800D02*
X0181597Y0011800D01*
X0194097Y0024300D01*
X0194097Y0156800D01*
X0189097Y0161800D01*
X0184097Y0161800D01*
X0169097Y0161800D02*
X0169097Y0121800D01*
X0179097Y0111800D01*
X0184097Y0111800D01*
X0184097Y0081800D02*
X0181597Y0081800D01*
X0151597Y0111800D01*
X0151597Y0134300D01*
X0121597Y0164300D01*
X0106597Y0159300D02*
X0061597Y0159300D01*
X0024097Y0121800D01*
X0024097Y0141800D02*
X0039097Y0141800D01*
X0089097Y0191800D01*
X0139097Y0191800D01*
X0169097Y0161800D01*
X0169097Y0166800D02*
X0141597Y0194300D01*
X0054097Y0194300D01*
X0016597Y0156800D01*
X0016597Y0039300D01*
X0024097Y0031800D01*
X0024097Y0021800D02*
X0034097Y0011800D01*
X0076597Y0049300D02*
X0076597Y0081800D01*
X0081597Y0086800D01*
X0094097Y0086800D01*
X0104097Y0096800D01*
X0109097Y0096800D01*
X0084097Y0081800D02*
X0096597Y0069300D01*
X0146597Y0069300D01*
X0174097Y0041800D01*
X0179097Y0041800D01*
X0144097Y0041800D02*
X0139097Y0041800D01*
X0114097Y0066800D01*
X0089097Y0066800D01*
X0084097Y0061800D01*
X0094097Y0061800D02*
X0084097Y0051800D01*
X0076597Y0049300D02*
X0084097Y0041800D01*
X0094097Y0061800D02*
X0104097Y0061800D01*
X0064097Y0081800D02*
X0059097Y0076800D01*
X0051597Y0076800D01*
X0046597Y0071800D01*
X0084097Y0131800D02*
X0134097Y0181800D01*
X0134097Y0186800D01*
X0119097Y0199300D02*
X0149097Y0199300D01*
X0034097Y0201800D02*
X0021597Y0189300D01*
X0021597Y0176800D01*
X0020160Y0176800D01*
D16*
X0106597Y0159300D03*
X0121597Y0164300D03*
X0134097Y0186800D03*
X0119097Y0199300D03*
X0149097Y0199300D03*
X0169097Y0166800D03*
X0104097Y0061800D03*
D17*
X0010897Y0014208D02*
X0010897Y0229392D01*
X0011851Y0228438D01*
X0013308Y0227835D01*
X0014886Y0227835D01*
X0016343Y0228438D01*
X0017459Y0229554D01*
X0018062Y0231011D01*
X0018062Y0232589D01*
X0017459Y0234046D01*
X0016544Y0234961D01*
X0205998Y0234961D01*
X0205998Y0008600D01*
X0016505Y0008600D01*
X0017459Y0009554D01*
X0018062Y0011011D01*
X0018062Y0012589D01*
X0017459Y0014046D01*
X0016343Y0015162D01*
X0014886Y0015765D01*
X0013308Y0015765D01*
X0011851Y0015162D01*
X0010897Y0014208D01*
X0010897Y0014793D02*
X0011482Y0014793D01*
X0010897Y0016391D02*
X0026395Y0016391D01*
X0025494Y0017292D02*
X0031897Y0010889D01*
X0033186Y0009600D01*
X0182508Y0009600D01*
X0195008Y0022100D01*
X0196297Y0023389D01*
X0196297Y0157711D01*
X0191297Y0162711D01*
X0190008Y0164000D01*
X0188923Y0164000D01*
X0188590Y0164802D01*
X0187099Y0166293D01*
X0185876Y0166800D01*
X0187099Y0167307D01*
X0188590Y0168798D01*
X0189397Y0170746D01*
X0189397Y0172854D01*
X0188590Y0174802D01*
X0187099Y0176293D01*
X0185151Y0177100D01*
X0183043Y0177100D01*
X0181095Y0176293D01*
X0179604Y0174802D01*
X0178797Y0172854D01*
X0178797Y0170746D01*
X0179604Y0168798D01*
X0181095Y0167307D01*
X0182319Y0166800D01*
X0181095Y0166293D01*
X0179604Y0164802D01*
X0178797Y0162854D01*
X0178797Y0160746D01*
X0179604Y0158798D01*
X0181095Y0157307D01*
X0182319Y0156800D01*
X0181095Y0156293D01*
X0179604Y0154802D01*
X0178797Y0152854D01*
X0178797Y0150746D01*
X0179604Y0148798D01*
X0181095Y0147307D01*
X0182319Y0146800D01*
X0181095Y0146293D01*
X0179604Y0144802D01*
X0178797Y0142854D01*
X0178797Y0140746D01*
X0179604Y0138798D01*
X0181095Y0137307D01*
X0182319Y0136800D01*
X0181095Y0136293D01*
X0179604Y0134802D01*
X0178797Y0132854D01*
X0178797Y0130746D01*
X0179604Y0128798D01*
X0181095Y0127307D01*
X0182319Y0126800D01*
X0181095Y0126293D01*
X0179604Y0124802D01*
X0178797Y0122854D01*
X0178797Y0120746D01*
X0179604Y0118798D01*
X0181095Y0117307D01*
X0182319Y0116800D01*
X0181095Y0116293D01*
X0179604Y0114802D01*
X0179487Y0114521D01*
X0171297Y0122711D01*
X0171297Y0162711D01*
X0170517Y0163491D01*
X0171136Y0163748D01*
X0172149Y0164761D01*
X0172697Y0166084D01*
X0172697Y0167516D01*
X0172149Y0168839D01*
X0171136Y0169852D01*
X0169813Y0170400D01*
X0168608Y0170400D01*
X0142508Y0196500D01*
X0121388Y0196500D01*
X0121988Y0197100D01*
X0146206Y0197100D01*
X0147058Y0196248D01*
X0148381Y0195700D01*
X0149813Y0195700D01*
X0151136Y0196248D01*
X0152149Y0197261D01*
X0152697Y0198584D01*
X0152697Y0200016D01*
X0152149Y0201339D01*
X0151136Y0202352D01*
X0149813Y0202900D01*
X0148381Y0202900D01*
X0147058Y0202352D01*
X0146206Y0201500D01*
X0121988Y0201500D01*
X0121136Y0202352D01*
X0119813Y0202900D01*
X0118381Y0202900D01*
X0117058Y0202352D01*
X0116045Y0201339D01*
X0115497Y0200016D01*
X0115497Y0198584D01*
X0116045Y0197261D01*
X0116806Y0196500D01*
X0053186Y0196500D01*
X0051897Y0195211D01*
X0032584Y0175898D01*
X0032584Y0177705D01*
X0031891Y0179377D01*
X0030611Y0180657D01*
X0028939Y0181350D01*
X0027129Y0181350D01*
X0025457Y0180657D01*
X0024177Y0179377D01*
X0024097Y0179185D01*
X0024017Y0179377D01*
X0023797Y0179598D01*
X0023797Y0188389D01*
X0032949Y0197540D01*
X0033227Y0197425D01*
X0034967Y0197425D01*
X0036575Y0198091D01*
X0037806Y0199322D01*
X0038472Y0200930D01*
X0038472Y0202670D01*
X0037806Y0204278D01*
X0036575Y0205509D01*
X0034967Y0206175D01*
X0033227Y0206175D01*
X0031619Y0205509D01*
X0030388Y0204278D01*
X0029722Y0202670D01*
X0029722Y0200930D01*
X0029838Y0200652D01*
X0020686Y0191500D01*
X0019397Y0190211D01*
X0019397Y0181350D01*
X0019255Y0181350D01*
X0017583Y0180657D01*
X0016303Y0179377D01*
X0015610Y0177705D01*
X0015610Y0175895D01*
X0016303Y0174223D01*
X0017583Y0172943D01*
X0019255Y0172250D01*
X0021065Y0172250D01*
X0022737Y0172943D01*
X0024017Y0174223D01*
X0024097Y0174415D01*
X0024177Y0174223D01*
X0025457Y0172943D01*
X0027129Y0172250D01*
X0028936Y0172250D01*
X0014397Y0157711D01*
X0014397Y0038389D01*
X0015686Y0037100D01*
X0019589Y0033197D01*
X0019397Y0032735D01*
X0019397Y0030865D01*
X0020113Y0029138D01*
X0021435Y0027816D01*
X0023162Y0027100D01*
X0025032Y0027100D01*
X0026759Y0027816D01*
X0028082Y0029138D01*
X0028797Y0030865D01*
X0028797Y0032735D01*
X0028082Y0034462D01*
X0026759Y0035784D01*
X0025032Y0036500D01*
X0023162Y0036500D01*
X0022700Y0036308D01*
X0018797Y0040211D01*
X0018797Y0155889D01*
X0055008Y0192100D01*
X0086286Y0192100D01*
X0038186Y0144000D01*
X0028273Y0144000D01*
X0028082Y0144462D01*
X0026759Y0145784D01*
X0025032Y0146500D01*
X0023162Y0146500D01*
X0021435Y0145784D01*
X0020113Y0144462D01*
X0019397Y0142735D01*
X0019397Y0140865D01*
X0020113Y0139138D01*
X0021435Y0137816D01*
X0023162Y0137100D01*
X0025032Y0137100D01*
X0026759Y0137816D01*
X0028082Y0139138D01*
X0028273Y0139600D01*
X0038786Y0139600D01*
X0025494Y0126308D01*
X0025032Y0126500D01*
X0023162Y0126500D01*
X0021435Y0125784D01*
X0020113Y0124462D01*
X0019397Y0122735D01*
X0019397Y0120865D01*
X0020113Y0119138D01*
X0021435Y0117816D01*
X0023162Y0117100D01*
X0025032Y0117100D01*
X0026759Y0117816D01*
X0028082Y0119138D01*
X0028797Y0120865D01*
X0028797Y0122735D01*
X0028606Y0123197D01*
X0062508Y0157100D01*
X0103706Y0157100D01*
X0104558Y0156248D01*
X0105177Y0155991D01*
X0085494Y0136308D01*
X0085032Y0136500D01*
X0083162Y0136500D01*
X0081435Y0135784D01*
X0080113Y0134462D01*
X0079921Y0134000D01*
X0073186Y0134000D01*
X0045686Y0106500D01*
X0044397Y0105211D01*
X0044397Y0072711D01*
X0041897Y0070211D01*
X0041897Y0025976D01*
X0041435Y0025784D01*
X0040113Y0024462D01*
X0039397Y0022735D01*
X0039397Y0020865D01*
X0040113Y0019138D01*
X0041435Y0017816D01*
X0043162Y0017100D01*
X0045032Y0017100D01*
X0046759Y0017816D01*
X0048082Y0019138D01*
X0048797Y0020865D01*
X0048797Y0022735D01*
X0048082Y0024462D01*
X0046759Y0025784D01*
X0046297Y0025976D01*
X0046297Y0068389D01*
X0047508Y0069600D01*
X0048797Y0070889D01*
X0049397Y0071489D01*
X0049397Y0070865D01*
X0050113Y0069138D01*
X0051435Y0067816D01*
X0053162Y0067100D01*
X0055032Y0067100D01*
X0056759Y0067816D01*
X0058082Y0069138D01*
X0058797Y0070865D01*
X0058797Y0072735D01*
X0058082Y0074462D01*
X0057944Y0074600D01*
X0060008Y0074600D01*
X0062700Y0077292D01*
X0063162Y0077100D01*
X0065032Y0077100D01*
X0066759Y0077816D01*
X0068082Y0079138D01*
X0068797Y0080865D01*
X0068797Y0082735D01*
X0068082Y0084462D01*
X0066759Y0085784D01*
X0065032Y0086500D01*
X0063162Y0086500D01*
X0061435Y0085784D01*
X0060113Y0084462D01*
X0059397Y0082735D01*
X0059397Y0080865D01*
X0059589Y0080403D01*
X0058186Y0079000D01*
X0058120Y0079000D01*
X0058288Y0079232D01*
X0058638Y0079919D01*
X0058876Y0080653D01*
X0058997Y0081414D01*
X0058997Y0081650D01*
X0054247Y0081650D01*
X0054247Y0081950D01*
X0053947Y0081950D01*
X0053947Y0081650D01*
X0049197Y0081650D01*
X0049197Y0081414D01*
X0049318Y0080653D01*
X0049556Y0079919D01*
X0049906Y0079232D01*
X0050332Y0078646D01*
X0049397Y0077711D01*
X0048797Y0077111D01*
X0048797Y0103389D01*
X0075008Y0129600D01*
X0079921Y0129600D01*
X0080113Y0129138D01*
X0081435Y0127816D01*
X0083162Y0127100D01*
X0085032Y0127100D01*
X0086759Y0127816D01*
X0088082Y0129138D01*
X0088797Y0130865D01*
X0088797Y0132735D01*
X0088606Y0133197D01*
X0118289Y0162880D01*
X0118545Y0162261D01*
X0119558Y0161248D01*
X0120881Y0160700D01*
X0122086Y0160700D01*
X0149397Y0133389D01*
X0149397Y0110889D01*
X0150686Y0109600D01*
X0178797Y0081489D01*
X0178797Y0080746D01*
X0179604Y0078798D01*
X0181095Y0077307D01*
X0183043Y0076500D01*
X0185151Y0076500D01*
X0187099Y0077307D01*
X0188590Y0078798D01*
X0189397Y0080746D01*
X0189397Y0082854D01*
X0188590Y0084802D01*
X0187099Y0086293D01*
X0186153Y0086685D01*
X0186208Y0086703D01*
X0186980Y0087096D01*
X0187680Y0087605D01*
X0188292Y0088217D01*
X0188801Y0088917D01*
X0189194Y0089689D01*
X0189462Y0090512D01*
X0189597Y0091367D01*
X0189597Y0091600D01*
X0184297Y0091600D01*
X0184297Y0092000D01*
X0189597Y0092000D01*
X0189597Y0092233D01*
X0189462Y0093088D01*
X0189194Y0093911D01*
X0188801Y0094683D01*
X0188292Y0095383D01*
X0187680Y0095995D01*
X0186980Y0096504D01*
X0186208Y0096897D01*
X0186153Y0096915D01*
X0187099Y0097307D01*
X0188590Y0098798D01*
X0189397Y0100746D01*
X0189397Y0102854D01*
X0188590Y0104802D01*
X0187099Y0106293D01*
X0185876Y0106800D01*
X0187099Y0107307D01*
X0188590Y0108798D01*
X0189397Y0110746D01*
X0189397Y0112854D01*
X0188590Y0114802D01*
X0187099Y0116293D01*
X0185876Y0116800D01*
X0187099Y0117307D01*
X0188590Y0118798D01*
X0189397Y0120746D01*
X0189397Y0122854D01*
X0188590Y0124802D01*
X0187099Y0126293D01*
X0185876Y0126800D01*
X0187099Y0127307D01*
X0188590Y0128798D01*
X0189397Y0130746D01*
X0189397Y0132854D01*
X0188590Y0134802D01*
X0187099Y0136293D01*
X0185876Y0136800D01*
X0187099Y0137307D01*
X0188590Y0138798D01*
X0189397Y0140746D01*
X0189397Y0142854D01*
X0188590Y0144802D01*
X0187099Y0146293D01*
X0185876Y0146800D01*
X0187099Y0147307D01*
X0188590Y0148798D01*
X0189397Y0150746D01*
X0189397Y0152854D01*
X0188590Y0154802D01*
X0187099Y0156293D01*
X0185876Y0156800D01*
X0187099Y0157307D01*
X0188590Y0158798D01*
X0188707Y0159079D01*
X0191897Y0155889D01*
X0191897Y0025211D01*
X0180686Y0014000D01*
X0035008Y0014000D01*
X0028606Y0020403D01*
X0028797Y0020865D01*
X0028797Y0022735D01*
X0028082Y0024462D01*
X0026759Y0025784D01*
X0025032Y0026500D01*
X0023162Y0026500D01*
X0021435Y0025784D01*
X0020113Y0024462D01*
X0019397Y0022735D01*
X0019397Y0020865D01*
X0020113Y0019138D01*
X0021435Y0017816D01*
X0023162Y0017100D01*
X0025032Y0017100D01*
X0025494Y0017292D01*
X0027993Y0014793D02*
X0016712Y0014793D01*
X0017812Y0013194D02*
X0029592Y0013194D01*
X0031190Y0011596D02*
X0018062Y0011596D01*
X0017642Y0009997D02*
X0032789Y0009997D01*
X0034216Y0014793D02*
X0181478Y0014793D01*
X0181208Y0016703D02*
X0181980Y0017096D01*
X0182680Y0017605D01*
X0183292Y0018217D01*
X0183801Y0018917D01*
X0184194Y0019689D01*
X0184462Y0020512D01*
X0184597Y0021367D01*
X0184597Y0021600D01*
X0179297Y0021600D01*
X0179297Y0016300D01*
X0179530Y0016300D01*
X0180385Y0016435D01*
X0181208Y0016703D01*
X0180105Y0016391D02*
X0183077Y0016391D01*
X0183065Y0017990D02*
X0184675Y0017990D01*
X0184143Y0019588D02*
X0186274Y0019588D01*
X0187872Y0021187D02*
X0184568Y0021187D01*
X0184597Y0022000D02*
X0184597Y0022233D01*
X0184462Y0023088D01*
X0184194Y0023911D01*
X0183801Y0024683D01*
X0183292Y0025383D01*
X0182680Y0025995D01*
X0181980Y0026504D01*
X0181208Y0026897D01*
X0181153Y0026915D01*
X0182099Y0027307D01*
X0183590Y0028798D01*
X0184397Y0030746D01*
X0184397Y0032854D01*
X0183590Y0034802D01*
X0182099Y0036293D01*
X0180876Y0036800D01*
X0182099Y0037307D01*
X0183590Y0038798D01*
X0184397Y0040746D01*
X0184397Y0042854D01*
X0183590Y0044802D01*
X0182099Y0046293D01*
X0181600Y0046500D01*
X0183460Y0046500D01*
X0184397Y0047437D01*
X0184397Y0056163D01*
X0183460Y0057100D01*
X0174734Y0057100D01*
X0173797Y0056163D01*
X0173797Y0047437D01*
X0174734Y0046500D01*
X0176594Y0046500D01*
X0176095Y0046293D01*
X0174604Y0044802D01*
X0174487Y0044521D01*
X0147508Y0071500D01*
X0097508Y0071500D01*
X0088606Y0080403D01*
X0088797Y0080865D01*
X0088797Y0082735D01*
X0088082Y0084462D01*
X0087944Y0084600D01*
X0095008Y0084600D01*
X0104487Y0094079D01*
X0104604Y0093798D01*
X0106095Y0092307D01*
X0107041Y0091915D01*
X0106986Y0091897D01*
X0106214Y0091504D01*
X0105514Y0090995D01*
X0104902Y0090383D01*
X0104393Y0089683D01*
X0104000Y0088911D01*
X0103733Y0088088D01*
X0103597Y0087233D01*
X0103597Y0087000D01*
X0108897Y0087000D01*
X0108897Y0086600D01*
X0103597Y0086600D01*
X0103597Y0086367D01*
X0103733Y0085512D01*
X0104000Y0084689D01*
X0104393Y0083917D01*
X0104902Y0083217D01*
X0105514Y0082605D01*
X0106214Y0082096D01*
X0106986Y0081703D01*
X0107809Y0081435D01*
X0108664Y0081300D01*
X0108897Y0081300D01*
X0108897Y0086600D01*
X0109297Y0086600D01*
X0109297Y0081300D01*
X0109530Y0081300D01*
X0110385Y0081435D01*
X0111208Y0081703D01*
X0111980Y0082096D01*
X0112680Y0082605D01*
X0113292Y0083217D01*
X0113801Y0083917D01*
X0114194Y0084689D01*
X0114462Y0085512D01*
X0114597Y0086367D01*
X0114597Y0086600D01*
X0109297Y0086600D01*
X0109297Y0087000D01*
X0114597Y0087000D01*
X0114597Y0087233D01*
X0114462Y0088088D01*
X0114194Y0088911D01*
X0113801Y0089683D01*
X0113292Y0090383D01*
X0112680Y0090995D01*
X0111980Y0091504D01*
X0111208Y0091897D01*
X0111153Y0091915D01*
X0112099Y0092307D01*
X0113590Y0093798D01*
X0114397Y0095746D01*
X0114397Y0097854D01*
X0113590Y0099802D01*
X0112099Y0101293D01*
X0110876Y0101800D01*
X0112099Y0102307D01*
X0113590Y0103798D01*
X0114397Y0105746D01*
X0114397Y0107854D01*
X0113590Y0109802D01*
X0112099Y0111293D01*
X0111600Y0111500D01*
X0113460Y0111500D01*
X0114397Y0112437D01*
X0114397Y0121163D01*
X0113460Y0122100D01*
X0104734Y0122100D01*
X0103797Y0121163D01*
X0103797Y0112437D01*
X0104734Y0111500D01*
X0106594Y0111500D01*
X0106095Y0111293D01*
X0104604Y0109802D01*
X0103797Y0107854D01*
X0103797Y0105746D01*
X0104604Y0103798D01*
X0106095Y0102307D01*
X0107319Y0101800D01*
X0106095Y0101293D01*
X0104604Y0099802D01*
X0104272Y0099000D01*
X0103186Y0099000D01*
X0101897Y0097711D01*
X0093186Y0089000D01*
X0087944Y0089000D01*
X0088082Y0089138D01*
X0088797Y0090865D01*
X0088797Y0092735D01*
X0088082Y0094462D01*
X0086759Y0095784D01*
X0085032Y0096500D01*
X0083162Y0096500D01*
X0081435Y0095784D01*
X0080113Y0094462D01*
X0079397Y0092735D01*
X0079397Y0090865D01*
X0080113Y0089138D01*
X0080468Y0088782D01*
X0079397Y0087711D01*
X0074397Y0082711D01*
X0074397Y0048389D01*
X0075686Y0047100D01*
X0079589Y0043197D01*
X0079397Y0042735D01*
X0079397Y0040865D01*
X0080113Y0039138D01*
X0081435Y0037816D01*
X0083162Y0037100D01*
X0085032Y0037100D01*
X0086759Y0037816D01*
X0088082Y0039138D01*
X0088797Y0040865D01*
X0088797Y0042735D01*
X0088082Y0044462D01*
X0086759Y0045784D01*
X0085032Y0046500D01*
X0083162Y0046500D01*
X0082700Y0046308D01*
X0078797Y0050211D01*
X0078797Y0080889D01*
X0079397Y0081489D01*
X0079397Y0080865D01*
X0080113Y0079138D01*
X0081435Y0077816D01*
X0083162Y0077100D01*
X0085032Y0077100D01*
X0085494Y0077292D01*
X0093786Y0069000D01*
X0088186Y0069000D01*
X0086897Y0067711D01*
X0085494Y0066308D01*
X0085032Y0066500D01*
X0083162Y0066500D01*
X0081435Y0065784D01*
X0080113Y0064462D01*
X0079397Y0062735D01*
X0079397Y0060865D01*
X0080113Y0059138D01*
X0081435Y0057816D01*
X0083162Y0057100D01*
X0085032Y0057100D01*
X0086759Y0057816D01*
X0088082Y0059138D01*
X0088797Y0060865D01*
X0088797Y0062735D01*
X0088606Y0063197D01*
X0090008Y0064600D01*
X0101806Y0064600D01*
X0101206Y0064000D01*
X0093186Y0064000D01*
X0091897Y0062711D01*
X0085494Y0056308D01*
X0085032Y0056500D01*
X0083162Y0056500D01*
X0081435Y0055784D01*
X0080113Y0054462D01*
X0079397Y0052735D01*
X0079397Y0050865D01*
X0080113Y0049138D01*
X0081435Y0047816D01*
X0083162Y0047100D01*
X0085032Y0047100D01*
X0086759Y0047816D01*
X0088082Y0049138D01*
X0088797Y0050865D01*
X0088797Y0052735D01*
X0088606Y0053197D01*
X0095008Y0059600D01*
X0101206Y0059600D01*
X0102058Y0058748D01*
X0103381Y0058200D01*
X0104813Y0058200D01*
X0106136Y0058748D01*
X0107149Y0059761D01*
X0107697Y0061084D01*
X0107697Y0062516D01*
X0107149Y0063839D01*
X0106388Y0064600D01*
X0113186Y0064600D01*
X0136897Y0040889D01*
X0138186Y0039600D01*
X0139272Y0039600D01*
X0139604Y0038798D01*
X0141095Y0037307D01*
X0142319Y0036800D01*
X0141095Y0036293D01*
X0139604Y0034802D01*
X0138797Y0032854D01*
X0138797Y0030746D01*
X0139604Y0028798D01*
X0141095Y0027307D01*
X0142041Y0026915D01*
X0141986Y0026897D01*
X0141214Y0026504D01*
X0140514Y0025995D01*
X0139902Y0025383D01*
X0139393Y0024683D01*
X0139000Y0023911D01*
X0138733Y0023088D01*
X0138597Y0022233D01*
X0138597Y0022000D01*
X0143897Y0022000D01*
X0143897Y0021600D01*
X0138597Y0021600D01*
X0138597Y0021367D01*
X0138733Y0020512D01*
X0139000Y0019689D01*
X0139393Y0018917D01*
X0139902Y0018217D01*
X0140514Y0017605D01*
X0141214Y0017096D01*
X0141986Y0016703D01*
X0142809Y0016435D01*
X0143664Y0016300D01*
X0143897Y0016300D01*
X0143897Y0021600D01*
X0144297Y0021600D01*
X0144297Y0016300D01*
X0144530Y0016300D01*
X0145385Y0016435D01*
X0146208Y0016703D01*
X0146980Y0017096D01*
X0147680Y0017605D01*
X0148292Y0018217D01*
X0148801Y0018917D01*
X0149194Y0019689D01*
X0149462Y0020512D01*
X0149597Y0021367D01*
X0149597Y0021600D01*
X0144297Y0021600D01*
X0144297Y0022000D01*
X0149597Y0022000D01*
X0149597Y0022233D01*
X0149462Y0023088D01*
X0149194Y0023911D01*
X0148801Y0024683D01*
X0148292Y0025383D01*
X0147680Y0025995D01*
X0146980Y0026504D01*
X0146208Y0026897D01*
X0146153Y0026915D01*
X0147099Y0027307D01*
X0148590Y0028798D01*
X0149397Y0030746D01*
X0149397Y0032854D01*
X0148590Y0034802D01*
X0147099Y0036293D01*
X0145876Y0036800D01*
X0147099Y0037307D01*
X0148590Y0038798D01*
X0149397Y0040746D01*
X0149397Y0042854D01*
X0148590Y0044802D01*
X0147099Y0046293D01*
X0146600Y0046500D01*
X0148460Y0046500D01*
X0149397Y0047437D01*
X0149397Y0056163D01*
X0148460Y0057100D01*
X0139734Y0057100D01*
X0138797Y0056163D01*
X0138797Y0047437D01*
X0139734Y0046500D01*
X0141594Y0046500D01*
X0141095Y0046293D01*
X0139604Y0044802D01*
X0139487Y0044521D01*
X0116908Y0067100D01*
X0145686Y0067100D01*
X0171897Y0040889D01*
X0173186Y0039600D01*
X0174272Y0039600D01*
X0174604Y0038798D01*
X0176095Y0037307D01*
X0177319Y0036800D01*
X0176095Y0036293D01*
X0174604Y0034802D01*
X0173797Y0032854D01*
X0173797Y0030746D01*
X0174604Y0028798D01*
X0176095Y0027307D01*
X0177041Y0026915D01*
X0176986Y0026897D01*
X0176214Y0026504D01*
X0175514Y0025995D01*
X0174902Y0025383D01*
X0174393Y0024683D01*
X0174000Y0023911D01*
X0173733Y0023088D01*
X0173597Y0022233D01*
X0173597Y0022000D01*
X0178897Y0022000D01*
X0178897Y0021600D01*
X0173597Y0021600D01*
X0173597Y0021367D01*
X0173733Y0020512D01*
X0174000Y0019689D01*
X0174393Y0018917D01*
X0174902Y0018217D01*
X0175514Y0017605D01*
X0176214Y0017096D01*
X0176986Y0016703D01*
X0177809Y0016435D01*
X0178664Y0016300D01*
X0178897Y0016300D01*
X0178897Y0021600D01*
X0179297Y0021600D01*
X0179297Y0022000D01*
X0184597Y0022000D01*
X0184510Y0022785D02*
X0189471Y0022785D01*
X0191069Y0024384D02*
X0183953Y0024384D01*
X0182693Y0025982D02*
X0191897Y0025982D01*
X0191897Y0027581D02*
X0182373Y0027581D01*
X0183748Y0029179D02*
X0191897Y0029179D01*
X0191897Y0030778D02*
X0184397Y0030778D01*
X0184397Y0032376D02*
X0191897Y0032376D01*
X0191897Y0033975D02*
X0183933Y0033975D01*
X0182819Y0035573D02*
X0191897Y0035573D01*
X0191897Y0037172D02*
X0181773Y0037172D01*
X0183563Y0038770D02*
X0191897Y0038770D01*
X0191897Y0040369D02*
X0184241Y0040369D01*
X0184397Y0041967D02*
X0191897Y0041967D01*
X0191897Y0043566D02*
X0184102Y0043566D01*
X0183228Y0045164D02*
X0191897Y0045164D01*
X0191897Y0046763D02*
X0183723Y0046763D01*
X0184397Y0048361D02*
X0191897Y0048361D01*
X0191897Y0049960D02*
X0184397Y0049960D01*
X0184397Y0051558D02*
X0191897Y0051558D01*
X0191897Y0053157D02*
X0184397Y0053157D01*
X0184397Y0054755D02*
X0191897Y0054755D01*
X0191897Y0056354D02*
X0184206Y0056354D01*
X0191897Y0057952D02*
X0161056Y0057952D01*
X0162655Y0056354D02*
X0173988Y0056354D01*
X0173797Y0054755D02*
X0164253Y0054755D01*
X0165852Y0053157D02*
X0173797Y0053157D01*
X0173797Y0051558D02*
X0167450Y0051558D01*
X0169049Y0049960D02*
X0173797Y0049960D01*
X0173797Y0048361D02*
X0170647Y0048361D01*
X0172246Y0046763D02*
X0174472Y0046763D01*
X0174966Y0045164D02*
X0173844Y0045164D01*
X0170819Y0041967D02*
X0149397Y0041967D01*
X0149241Y0040369D02*
X0172417Y0040369D01*
X0174632Y0038770D02*
X0148563Y0038770D01*
X0146773Y0037172D02*
X0176421Y0037172D01*
X0175375Y0035573D02*
X0147819Y0035573D01*
X0148933Y0033975D02*
X0174261Y0033975D01*
X0173797Y0032376D02*
X0149397Y0032376D01*
X0149397Y0030778D02*
X0173797Y0030778D01*
X0174446Y0029179D02*
X0148748Y0029179D01*
X0147373Y0027581D02*
X0175821Y0027581D01*
X0175501Y0025982D02*
X0147693Y0025982D01*
X0148953Y0024384D02*
X0174241Y0024384D01*
X0173685Y0022785D02*
X0149510Y0022785D01*
X0149568Y0021187D02*
X0173626Y0021187D01*
X0174051Y0019588D02*
X0149143Y0019588D01*
X0148065Y0017990D02*
X0175129Y0017990D01*
X0178089Y0016391D02*
X0145105Y0016391D01*
X0144297Y0016391D02*
X0143897Y0016391D01*
X0143089Y0016391D02*
X0110105Y0016391D01*
X0110385Y0016435D02*
X0109530Y0016300D01*
X0109297Y0016300D01*
X0109297Y0021600D01*
X0108897Y0021600D01*
X0103597Y0021600D01*
X0103597Y0021367D01*
X0103733Y0020512D01*
X0104000Y0019689D01*
X0104393Y0018917D01*
X0104902Y0018217D01*
X0105514Y0017605D01*
X0106214Y0017096D01*
X0106986Y0016703D01*
X0107809Y0016435D01*
X0108664Y0016300D01*
X0108897Y0016300D01*
X0108897Y0021600D01*
X0108897Y0022000D01*
X0103597Y0022000D01*
X0103597Y0022233D01*
X0103733Y0023088D01*
X0104000Y0023911D01*
X0104393Y0024683D01*
X0104902Y0025383D01*
X0105514Y0025995D01*
X0106214Y0026504D01*
X0106986Y0026897D01*
X0107041Y0026915D01*
X0106095Y0027307D01*
X0104604Y0028798D01*
X0103797Y0030746D01*
X0103797Y0032854D01*
X0104604Y0034802D01*
X0106095Y0036293D01*
X0107319Y0036800D01*
X0106095Y0037307D01*
X0104604Y0038798D01*
X0103797Y0040746D01*
X0103797Y0042854D01*
X0104604Y0044802D01*
X0106095Y0046293D01*
X0106594Y0046500D01*
X0104734Y0046500D01*
X0103797Y0047437D01*
X0103797Y0056163D01*
X0104734Y0057100D01*
X0113460Y0057100D01*
X0114397Y0056163D01*
X0114397Y0047437D01*
X0113460Y0046500D01*
X0111600Y0046500D01*
X0112099Y0046293D01*
X0113590Y0044802D01*
X0114397Y0042854D01*
X0114397Y0040746D01*
X0113590Y0038798D01*
X0112099Y0037307D01*
X0110876Y0036800D01*
X0112099Y0036293D01*
X0113590Y0034802D01*
X0114397Y0032854D01*
X0114397Y0030746D01*
X0113590Y0028798D01*
X0112099Y0027307D01*
X0111153Y0026915D01*
X0111208Y0026897D01*
X0111980Y0026504D01*
X0112680Y0025995D01*
X0113292Y0025383D01*
X0113801Y0024683D01*
X0114194Y0023911D01*
X0114462Y0023088D01*
X0114597Y0022233D01*
X0114597Y0022000D01*
X0109297Y0022000D01*
X0109297Y0021600D01*
X0114597Y0021600D01*
X0114597Y0021367D01*
X0114462Y0020512D01*
X0114194Y0019689D01*
X0113801Y0018917D01*
X0113292Y0018217D01*
X0112680Y0017605D01*
X0111980Y0017096D01*
X0111208Y0016703D01*
X0110385Y0016435D01*
X0109297Y0016391D02*
X0108897Y0016391D01*
X0108089Y0016391D02*
X0032617Y0016391D01*
X0033162Y0017100D02*
X0035032Y0017100D01*
X0036759Y0017816D01*
X0038082Y0019138D01*
X0038797Y0020865D01*
X0038797Y0022735D01*
X0038082Y0024462D01*
X0036759Y0025784D01*
X0035032Y0026500D01*
X0033162Y0026500D01*
X0031435Y0025784D01*
X0030113Y0024462D01*
X0029397Y0022735D01*
X0029397Y0020865D01*
X0030113Y0019138D01*
X0031435Y0017816D01*
X0033162Y0017100D01*
X0031261Y0017990D02*
X0031019Y0017990D01*
X0029926Y0019588D02*
X0029420Y0019588D01*
X0029397Y0021187D02*
X0028797Y0021187D01*
X0028776Y0022785D02*
X0029418Y0022785D01*
X0030080Y0024384D02*
X0028114Y0024384D01*
X0026282Y0025982D02*
X0031912Y0025982D01*
X0028099Y0029179D02*
X0041897Y0029179D01*
X0041897Y0027581D02*
X0026192Y0027581D01*
X0028761Y0030778D02*
X0041897Y0030778D01*
X0041897Y0032376D02*
X0028797Y0032376D01*
X0028284Y0033975D02*
X0041897Y0033975D01*
X0041897Y0035573D02*
X0026971Y0035573D01*
X0026759Y0037816D02*
X0028082Y0039138D01*
X0028797Y0040865D01*
X0028797Y0042735D01*
X0028082Y0044462D01*
X0026759Y0045784D01*
X0025032Y0046500D01*
X0023162Y0046500D01*
X0021435Y0045784D01*
X0020113Y0044462D01*
X0019397Y0042735D01*
X0019397Y0040865D01*
X0020113Y0039138D01*
X0021435Y0037816D01*
X0023162Y0037100D01*
X0025032Y0037100D01*
X0026759Y0037816D01*
X0027714Y0038770D02*
X0041897Y0038770D01*
X0041897Y0037172D02*
X0025205Y0037172D01*
X0022989Y0037172D02*
X0021837Y0037172D01*
X0020480Y0038770D02*
X0020238Y0038770D01*
X0019603Y0040369D02*
X0018797Y0040369D01*
X0018797Y0041967D02*
X0019397Y0041967D01*
X0019741Y0043566D02*
X0018797Y0043566D01*
X0018797Y0045164D02*
X0020815Y0045164D01*
X0018797Y0046763D02*
X0041897Y0046763D01*
X0041897Y0048361D02*
X0027305Y0048361D01*
X0026759Y0047816D02*
X0028082Y0049138D01*
X0028797Y0050865D01*
X0028797Y0052735D01*
X0028082Y0054462D01*
X0026759Y0055784D01*
X0025032Y0056500D01*
X0023162Y0056500D01*
X0021435Y0055784D01*
X0020113Y0054462D01*
X0019397Y0052735D01*
X0019397Y0050865D01*
X0020113Y0049138D01*
X0021435Y0047816D01*
X0023162Y0047100D01*
X0025032Y0047100D01*
X0026759Y0047816D01*
X0028422Y0049960D02*
X0041897Y0049960D01*
X0041897Y0051558D02*
X0028797Y0051558D01*
X0028622Y0053157D02*
X0041897Y0053157D01*
X0041897Y0054755D02*
X0027789Y0054755D01*
X0025385Y0056354D02*
X0041897Y0056354D01*
X0041897Y0057952D02*
X0026896Y0057952D01*
X0026759Y0057816D02*
X0028082Y0059138D01*
X0028797Y0060865D01*
X0028797Y0062735D01*
X0028082Y0064462D01*
X0026759Y0065784D01*
X0025032Y0066500D01*
X0023162Y0066500D01*
X0021435Y0065784D01*
X0020113Y0064462D01*
X0019397Y0062735D01*
X0019397Y0060865D01*
X0020113Y0059138D01*
X0021435Y0057816D01*
X0023162Y0057100D01*
X0025032Y0057100D01*
X0026759Y0057816D01*
X0028253Y0059551D02*
X0041897Y0059551D01*
X0041897Y0061149D02*
X0028797Y0061149D01*
X0028792Y0062748D02*
X0041897Y0062748D01*
X0041897Y0064346D02*
X0028130Y0064346D01*
X0026372Y0065945D02*
X0041897Y0065945D01*
X0041897Y0067543D02*
X0026103Y0067543D01*
X0026759Y0067816D02*
X0028082Y0069138D01*
X0028797Y0070865D01*
X0028797Y0072735D01*
X0028082Y0074462D01*
X0026759Y0075784D01*
X0025032Y0076500D01*
X0023162Y0076500D01*
X0021435Y0075784D01*
X0020113Y0074462D01*
X0019397Y0072735D01*
X0019397Y0070865D01*
X0020113Y0069138D01*
X0021435Y0067816D01*
X0023162Y0067100D01*
X0025032Y0067100D01*
X0026759Y0067816D01*
X0028083Y0069142D02*
X0041897Y0069142D01*
X0042426Y0070740D02*
X0028745Y0070740D01*
X0028797Y0072339D02*
X0044025Y0072339D01*
X0044397Y0073937D02*
X0028299Y0073937D01*
X0027008Y0075536D02*
X0044397Y0075536D01*
X0044397Y0077134D02*
X0025115Y0077134D01*
X0025032Y0077100D02*
X0026759Y0077816D01*
X0028082Y0079138D01*
X0028797Y0080865D01*
X0028797Y0082735D01*
X0028082Y0084462D01*
X0026759Y0085784D01*
X0025032Y0086500D01*
X0023162Y0086500D01*
X0021435Y0085784D01*
X0020113Y0084462D01*
X0019397Y0082735D01*
X0019397Y0080865D01*
X0020113Y0079138D01*
X0021435Y0077816D01*
X0023162Y0077100D01*
X0025032Y0077100D01*
X0023079Y0077134D02*
X0018797Y0077134D01*
X0018797Y0075536D02*
X0021186Y0075536D01*
X0019895Y0073937D02*
X0018797Y0073937D01*
X0018797Y0072339D02*
X0019397Y0072339D01*
X0019449Y0070740D02*
X0018797Y0070740D01*
X0018797Y0069142D02*
X0020111Y0069142D01*
X0018797Y0067543D02*
X0022092Y0067543D01*
X0021822Y0065945D02*
X0018797Y0065945D01*
X0018797Y0064346D02*
X0020065Y0064346D01*
X0019402Y0062748D02*
X0018797Y0062748D01*
X0018797Y0061149D02*
X0019397Y0061149D01*
X0019941Y0059551D02*
X0018797Y0059551D01*
X0018797Y0057952D02*
X0021298Y0057952D01*
X0022809Y0056354D02*
X0018797Y0056354D01*
X0018797Y0054755D02*
X0020406Y0054755D01*
X0019572Y0053157D02*
X0018797Y0053157D01*
X0018797Y0051558D02*
X0019397Y0051558D01*
X0019772Y0049960D02*
X0018797Y0049960D01*
X0018797Y0048361D02*
X0020889Y0048361D01*
X0014397Y0048361D02*
X0010897Y0048361D01*
X0010897Y0046763D02*
X0014397Y0046763D01*
X0014397Y0045164D02*
X0010897Y0045164D01*
X0010897Y0043566D02*
X0014397Y0043566D01*
X0014397Y0041967D02*
X0010897Y0041967D01*
X0010897Y0040369D02*
X0014397Y0040369D01*
X0014397Y0038770D02*
X0010897Y0038770D01*
X0010897Y0037172D02*
X0015614Y0037172D01*
X0015686Y0037100D02*
X0015686Y0037100D01*
X0017213Y0035573D02*
X0010897Y0035573D01*
X0010897Y0033975D02*
X0018811Y0033975D01*
X0019397Y0032376D02*
X0010897Y0032376D01*
X0010897Y0030778D02*
X0019433Y0030778D01*
X0020095Y0029179D02*
X0010897Y0029179D01*
X0010897Y0027581D02*
X0022002Y0027581D01*
X0021912Y0025982D02*
X0010897Y0025982D01*
X0010897Y0024384D02*
X0020080Y0024384D01*
X0019418Y0022785D02*
X0010897Y0022785D01*
X0010897Y0021187D02*
X0019397Y0021187D01*
X0019926Y0019588D02*
X0010897Y0019588D01*
X0010897Y0017990D02*
X0021261Y0017990D01*
X0036282Y0025982D02*
X0041897Y0025982D01*
X0040080Y0024384D02*
X0038114Y0024384D01*
X0038776Y0022785D02*
X0039418Y0022785D01*
X0039397Y0021187D02*
X0038797Y0021187D01*
X0038268Y0019588D02*
X0039926Y0019588D01*
X0041261Y0017990D02*
X0036933Y0017990D01*
X0046933Y0017990D02*
X0051005Y0017990D01*
X0050905Y0018062D02*
X0051529Y0017609D01*
X0052216Y0017259D01*
X0052950Y0017021D01*
X0053711Y0016900D01*
X0053947Y0016900D01*
X0053947Y0021650D01*
X0049197Y0021650D01*
X0049197Y0021414D01*
X0049318Y0020653D01*
X0049556Y0019919D01*
X0049906Y0019232D01*
X0050360Y0018608D01*
X0050905Y0018062D01*
X0049725Y0019588D02*
X0048268Y0019588D01*
X0048797Y0021187D02*
X0049233Y0021187D01*
X0049197Y0021950D02*
X0053947Y0021950D01*
X0053947Y0021650D01*
X0054247Y0021650D01*
X0054247Y0016900D01*
X0054483Y0016900D01*
X0055245Y0017021D01*
X0055978Y0017259D01*
X0056665Y0017609D01*
X0057289Y0018062D01*
X0057835Y0018608D01*
X0058288Y0019232D01*
X0058638Y0019919D01*
X0058876Y0020653D01*
X0058997Y0021414D01*
X0058997Y0021650D01*
X0054247Y0021650D01*
X0054247Y0021950D01*
X0053947Y0021950D01*
X0053947Y0026700D01*
X0053711Y0026700D01*
X0052950Y0026579D01*
X0052216Y0026341D01*
X0051529Y0025991D01*
X0050905Y0025537D01*
X0050360Y0024992D01*
X0049906Y0024368D01*
X0049556Y0023681D01*
X0049318Y0022947D01*
X0049197Y0022186D01*
X0049197Y0021950D01*
X0049292Y0022785D02*
X0048776Y0022785D01*
X0048114Y0024384D02*
X0049917Y0024384D01*
X0051517Y0025982D02*
X0046297Y0025982D01*
X0046297Y0027581D02*
X0052002Y0027581D01*
X0051435Y0027816D02*
X0053162Y0027100D01*
X0055032Y0027100D01*
X0056759Y0027816D01*
X0058082Y0029138D01*
X0058797Y0030865D01*
X0058797Y0032735D01*
X0058082Y0034462D01*
X0056759Y0035784D01*
X0055032Y0036500D01*
X0053162Y0036500D01*
X0051435Y0035784D01*
X0050113Y0034462D01*
X0049397Y0032735D01*
X0049397Y0030865D01*
X0050113Y0029138D01*
X0051435Y0027816D01*
X0050095Y0029179D02*
X0046297Y0029179D01*
X0046297Y0030778D02*
X0049433Y0030778D01*
X0049397Y0032376D02*
X0046297Y0032376D01*
X0046297Y0033975D02*
X0049911Y0033975D01*
X0051224Y0035573D02*
X0046297Y0035573D01*
X0046297Y0037172D02*
X0052989Y0037172D01*
X0053162Y0037100D02*
X0055032Y0037100D01*
X0056759Y0037816D01*
X0058082Y0039138D01*
X0058797Y0040865D01*
X0058797Y0042735D01*
X0058082Y0044462D01*
X0056759Y0045784D01*
X0055032Y0046500D01*
X0053162Y0046500D01*
X0051435Y0045784D01*
X0050113Y0044462D01*
X0049397Y0042735D01*
X0049397Y0040865D01*
X0050113Y0039138D01*
X0051435Y0037816D01*
X0053162Y0037100D01*
X0055205Y0037172D02*
X0062989Y0037172D01*
X0063162Y0037100D02*
X0065032Y0037100D01*
X0066759Y0037816D01*
X0068082Y0039138D01*
X0068797Y0040865D01*
X0068797Y0042735D01*
X0068082Y0044462D01*
X0066759Y0045784D01*
X0065032Y0046500D01*
X0063162Y0046500D01*
X0061435Y0045784D01*
X0060113Y0044462D01*
X0059397Y0042735D01*
X0059397Y0040865D01*
X0060113Y0039138D01*
X0061435Y0037816D01*
X0063162Y0037100D01*
X0063162Y0036500D02*
X0061435Y0035784D01*
X0060113Y0034462D01*
X0059397Y0032735D01*
X0059397Y0030865D01*
X0060113Y0029138D01*
X0061435Y0027816D01*
X0063162Y0027100D01*
X0065032Y0027100D01*
X0066759Y0027816D01*
X0068082Y0029138D01*
X0068797Y0030865D01*
X0068797Y0032735D01*
X0068082Y0034462D01*
X0066759Y0035784D01*
X0065032Y0036500D01*
X0063162Y0036500D01*
X0061224Y0035573D02*
X0056971Y0035573D01*
X0058284Y0033975D02*
X0059911Y0033975D01*
X0059397Y0032376D02*
X0058797Y0032376D01*
X0058761Y0030778D02*
X0059433Y0030778D01*
X0060095Y0029179D02*
X0058099Y0029179D01*
X0056192Y0027581D02*
X0062002Y0027581D01*
X0063162Y0026500D02*
X0061435Y0025784D01*
X0060113Y0024462D01*
X0059397Y0022735D01*
X0059397Y0020865D01*
X0060113Y0019138D01*
X0061435Y0017816D01*
X0063162Y0017100D01*
X0065032Y0017100D01*
X0066759Y0017816D01*
X0068082Y0019138D01*
X0068797Y0020865D01*
X0068797Y0022735D01*
X0068082Y0024462D01*
X0066759Y0025784D01*
X0065032Y0026500D01*
X0063162Y0026500D01*
X0061912Y0025982D02*
X0056677Y0025982D01*
X0056665Y0025991D02*
X0055978Y0026341D01*
X0055245Y0026579D01*
X0054483Y0026700D01*
X0054247Y0026700D01*
X0054247Y0021950D01*
X0058997Y0021950D01*
X0058997Y0022186D01*
X0058876Y0022947D01*
X0058638Y0023681D01*
X0058288Y0024368D01*
X0057835Y0024992D01*
X0057289Y0025537D01*
X0056665Y0025991D01*
X0058277Y0024384D02*
X0060080Y0024384D01*
X0059418Y0022785D02*
X0058902Y0022785D01*
X0058961Y0021187D02*
X0059397Y0021187D01*
X0059926Y0019588D02*
X0058469Y0019588D01*
X0057189Y0017990D02*
X0061261Y0017990D01*
X0066933Y0017990D02*
X0071261Y0017990D01*
X0071435Y0017816D02*
X0073162Y0017100D01*
X0075032Y0017100D01*
X0076759Y0017816D01*
X0078082Y0019138D01*
X0078797Y0020865D01*
X0078797Y0022735D01*
X0078082Y0024462D01*
X0076759Y0025784D01*
X0075032Y0026500D01*
X0073162Y0026500D01*
X0071435Y0025784D01*
X0070113Y0024462D01*
X0069397Y0022735D01*
X0069397Y0020865D01*
X0070113Y0019138D01*
X0071435Y0017816D01*
X0069926Y0019588D02*
X0068268Y0019588D01*
X0068797Y0021187D02*
X0069397Y0021187D01*
X0069418Y0022785D02*
X0068776Y0022785D01*
X0068114Y0024384D02*
X0070080Y0024384D01*
X0071912Y0025982D02*
X0066282Y0025982D01*
X0066192Y0027581D02*
X0082002Y0027581D01*
X0081435Y0027816D02*
X0083162Y0027100D01*
X0085032Y0027100D01*
X0086759Y0027816D01*
X0088082Y0029138D01*
X0088797Y0030865D01*
X0088797Y0032735D01*
X0088082Y0034462D01*
X0086759Y0035784D01*
X0085032Y0036500D01*
X0083162Y0036500D01*
X0081435Y0035784D01*
X0080113Y0034462D01*
X0079397Y0032735D01*
X0079397Y0030865D01*
X0080113Y0029138D01*
X0081435Y0027816D01*
X0081912Y0025982D02*
X0076282Y0025982D01*
X0078114Y0024384D02*
X0080080Y0024384D01*
X0080113Y0024462D02*
X0079397Y0022735D01*
X0079397Y0020865D01*
X0080113Y0019138D01*
X0081435Y0017816D01*
X0083162Y0017100D01*
X0085032Y0017100D01*
X0086759Y0017816D01*
X0088082Y0019138D01*
X0088797Y0020865D01*
X0088797Y0022735D01*
X0088082Y0024462D01*
X0086759Y0025784D01*
X0085032Y0026500D01*
X0083162Y0026500D01*
X0081435Y0025784D01*
X0080113Y0024462D01*
X0079418Y0022785D02*
X0078776Y0022785D01*
X0078797Y0021187D02*
X0079397Y0021187D01*
X0079926Y0019588D02*
X0078268Y0019588D01*
X0076933Y0017990D02*
X0081261Y0017990D01*
X0086933Y0017990D02*
X0105129Y0017990D01*
X0104051Y0019588D02*
X0088268Y0019588D01*
X0088797Y0021187D02*
X0103626Y0021187D01*
X0103685Y0022785D02*
X0088776Y0022785D01*
X0088114Y0024384D02*
X0104241Y0024384D01*
X0105501Y0025982D02*
X0086282Y0025982D01*
X0086192Y0027581D02*
X0105821Y0027581D01*
X0104446Y0029179D02*
X0088099Y0029179D01*
X0088761Y0030778D02*
X0103797Y0030778D01*
X0103797Y0032376D02*
X0088797Y0032376D01*
X0088284Y0033975D02*
X0104261Y0033975D01*
X0105375Y0035573D02*
X0086971Y0035573D01*
X0085205Y0037172D02*
X0106421Y0037172D01*
X0104632Y0038770D02*
X0087714Y0038770D01*
X0088591Y0040369D02*
X0103953Y0040369D01*
X0103797Y0041967D02*
X0088797Y0041967D01*
X0088453Y0043566D02*
X0104092Y0043566D01*
X0104966Y0045164D02*
X0087380Y0045164D01*
X0087305Y0048361D02*
X0103797Y0048361D01*
X0103797Y0049960D02*
X0088422Y0049960D01*
X0088797Y0051558D02*
X0103797Y0051558D01*
X0103797Y0053157D02*
X0088622Y0053157D01*
X0090164Y0054755D02*
X0103797Y0054755D01*
X0103988Y0056354D02*
X0091762Y0056354D01*
X0093361Y0057952D02*
X0119833Y0057952D01*
X0118235Y0059551D02*
X0106939Y0059551D01*
X0107697Y0061149D02*
X0116636Y0061149D01*
X0115038Y0062748D02*
X0107601Y0062748D01*
X0106642Y0064346D02*
X0113439Y0064346D01*
X0118063Y0065945D02*
X0146841Y0065945D01*
X0148439Y0064346D02*
X0119662Y0064346D01*
X0121260Y0062748D02*
X0150038Y0062748D01*
X0151636Y0061149D02*
X0122859Y0061149D01*
X0124457Y0059551D02*
X0153235Y0059551D01*
X0154833Y0057952D02*
X0126056Y0057952D01*
X0127655Y0056354D02*
X0138988Y0056354D01*
X0138797Y0054755D02*
X0129253Y0054755D01*
X0130852Y0053157D02*
X0138797Y0053157D01*
X0138797Y0051558D02*
X0132450Y0051558D01*
X0134049Y0049960D02*
X0138797Y0049960D01*
X0138797Y0048361D02*
X0135647Y0048361D01*
X0137246Y0046763D02*
X0139472Y0046763D01*
X0139966Y0045164D02*
X0138844Y0045164D01*
X0135819Y0041967D02*
X0114397Y0041967D01*
X0114241Y0040369D02*
X0137417Y0040369D01*
X0139632Y0038770D02*
X0113563Y0038770D01*
X0111773Y0037172D02*
X0141421Y0037172D01*
X0140375Y0035573D02*
X0112819Y0035573D01*
X0113933Y0033975D02*
X0139261Y0033975D01*
X0138797Y0032376D02*
X0114397Y0032376D01*
X0114397Y0030778D02*
X0138797Y0030778D01*
X0139446Y0029179D02*
X0113748Y0029179D01*
X0112373Y0027581D02*
X0140821Y0027581D01*
X0140501Y0025982D02*
X0112693Y0025982D01*
X0113953Y0024384D02*
X0139241Y0024384D01*
X0138685Y0022785D02*
X0114510Y0022785D01*
X0114568Y0021187D02*
X0138626Y0021187D01*
X0139051Y0019588D02*
X0114143Y0019588D01*
X0113065Y0017990D02*
X0140129Y0017990D01*
X0143897Y0017990D02*
X0144297Y0017990D01*
X0144297Y0019588D02*
X0143897Y0019588D01*
X0143897Y0021187D02*
X0144297Y0021187D01*
X0149102Y0043566D02*
X0169220Y0043566D01*
X0167622Y0045164D02*
X0148228Y0045164D01*
X0148723Y0046763D02*
X0166023Y0046763D01*
X0164425Y0048361D02*
X0149397Y0048361D01*
X0149397Y0049960D02*
X0162826Y0049960D01*
X0161228Y0051558D02*
X0149397Y0051558D01*
X0149397Y0053157D02*
X0159629Y0053157D01*
X0158030Y0054755D02*
X0149397Y0054755D01*
X0149206Y0056354D02*
X0156432Y0056354D01*
X0159457Y0059551D02*
X0191897Y0059551D01*
X0191897Y0061149D02*
X0157859Y0061149D01*
X0156260Y0062748D02*
X0191897Y0062748D01*
X0191897Y0064346D02*
X0154662Y0064346D01*
X0153063Y0065945D02*
X0191897Y0065945D01*
X0191897Y0067543D02*
X0151465Y0067543D01*
X0149866Y0069142D02*
X0191897Y0069142D01*
X0191897Y0070740D02*
X0148268Y0070740D01*
X0145385Y0081435D02*
X0144530Y0081300D01*
X0144297Y0081300D01*
X0144297Y0086600D01*
X0143897Y0086600D01*
X0138597Y0086600D01*
X0138597Y0086367D01*
X0138733Y0085512D01*
X0139000Y0084689D01*
X0139393Y0083917D01*
X0139902Y0083217D01*
X0140514Y0082605D01*
X0141214Y0082096D01*
X0141986Y0081703D01*
X0142809Y0081435D01*
X0143664Y0081300D01*
X0143897Y0081300D01*
X0143897Y0086600D01*
X0143897Y0087000D01*
X0138597Y0087000D01*
X0138597Y0087233D01*
X0138733Y0088088D01*
X0139000Y0088911D01*
X0139393Y0089683D01*
X0139902Y0090383D01*
X0140514Y0090995D01*
X0141214Y0091504D01*
X0141986Y0091897D01*
X0142041Y0091915D01*
X0141095Y0092307D01*
X0139604Y0093798D01*
X0138797Y0095746D01*
X0138797Y0097854D01*
X0139604Y0099802D01*
X0141095Y0101293D01*
X0142319Y0101800D01*
X0141095Y0102307D01*
X0139604Y0103798D01*
X0138797Y0105746D01*
X0138797Y0107854D01*
X0139604Y0109802D01*
X0141095Y0111293D01*
X0141594Y0111500D01*
X0139734Y0111500D01*
X0138797Y0112437D01*
X0138797Y0121163D01*
X0139734Y0122100D01*
X0148460Y0122100D01*
X0149397Y0121163D01*
X0149397Y0112437D01*
X0148460Y0111500D01*
X0146600Y0111500D01*
X0147099Y0111293D01*
X0148590Y0109802D01*
X0149397Y0107854D01*
X0149397Y0105746D01*
X0148590Y0103798D01*
X0147099Y0102307D01*
X0145876Y0101800D01*
X0147099Y0101293D01*
X0148590Y0099802D01*
X0149397Y0097854D01*
X0149397Y0095746D01*
X0148590Y0093798D01*
X0147099Y0092307D01*
X0146153Y0091915D01*
X0146208Y0091897D01*
X0146980Y0091504D01*
X0147680Y0090995D01*
X0148292Y0090383D01*
X0148801Y0089683D01*
X0149194Y0088911D01*
X0149462Y0088088D01*
X0149597Y0087233D01*
X0149597Y0087000D01*
X0144297Y0087000D01*
X0144297Y0086600D01*
X0149597Y0086600D01*
X0149597Y0086367D01*
X0149462Y0085512D01*
X0149194Y0084689D01*
X0148801Y0083917D01*
X0148292Y0083217D01*
X0147680Y0082605D01*
X0146980Y0082096D01*
X0146208Y0081703D01*
X0145385Y0081435D01*
X0144297Y0081930D02*
X0143897Y0081930D01*
X0143897Y0083529D02*
X0144297Y0083529D01*
X0144297Y0085127D02*
X0143897Y0085127D01*
X0143897Y0086726D02*
X0109297Y0086726D01*
X0108897Y0086726D02*
X0097134Y0086726D01*
X0098732Y0088324D02*
X0103809Y0088324D01*
X0104567Y0089923D02*
X0100331Y0089923D01*
X0101929Y0091521D02*
X0106248Y0091521D01*
X0105282Y0093120D02*
X0103528Y0093120D01*
X0100502Y0096317D02*
X0085475Y0096317D01*
X0085032Y0097100D02*
X0083162Y0097100D01*
X0081435Y0097816D01*
X0080113Y0099138D01*
X0079397Y0100865D01*
X0079397Y0102735D01*
X0080113Y0104462D01*
X0081435Y0105784D01*
X0083162Y0106500D01*
X0085032Y0106500D01*
X0086759Y0105784D01*
X0088082Y0104462D01*
X0088797Y0102735D01*
X0088797Y0100865D01*
X0088082Y0099138D01*
X0086759Y0097816D01*
X0085032Y0097100D01*
X0086859Y0097915D02*
X0102101Y0097915D01*
X0104484Y0099514D02*
X0088237Y0099514D01*
X0088797Y0101112D02*
X0105914Y0101112D01*
X0105691Y0102711D02*
X0088797Y0102711D01*
X0088145Y0104309D02*
X0104392Y0104309D01*
X0103797Y0105908D02*
X0086462Y0105908D01*
X0086013Y0107506D02*
X0103797Y0107506D01*
X0104315Y0109105D02*
X0088049Y0109105D01*
X0088082Y0109138D02*
X0088797Y0110865D01*
X0088797Y0112735D01*
X0088082Y0114462D01*
X0086759Y0115784D01*
X0085032Y0116500D01*
X0083162Y0116500D01*
X0081435Y0115784D01*
X0080113Y0114462D01*
X0079397Y0112735D01*
X0079397Y0110865D01*
X0080113Y0109138D01*
X0081435Y0107816D01*
X0083162Y0107100D01*
X0085032Y0107100D01*
X0086759Y0107816D01*
X0088082Y0109138D01*
X0088730Y0110703D02*
X0105505Y0110703D01*
X0103933Y0112302D02*
X0088797Y0112302D01*
X0088314Y0113900D02*
X0103797Y0113900D01*
X0103797Y0115499D02*
X0087045Y0115499D01*
X0086759Y0117816D02*
X0085032Y0117100D01*
X0083162Y0117100D01*
X0081435Y0117816D01*
X0080113Y0119138D01*
X0079397Y0120865D01*
X0079397Y0122735D01*
X0080113Y0124462D01*
X0081435Y0125784D01*
X0083162Y0126500D01*
X0085032Y0126500D01*
X0086759Y0125784D01*
X0088082Y0124462D01*
X0088797Y0122735D01*
X0088797Y0120865D01*
X0088082Y0119138D01*
X0086759Y0117816D01*
X0087640Y0118696D02*
X0103797Y0118696D01*
X0103797Y0120294D02*
X0088561Y0120294D01*
X0088797Y0121893D02*
X0104527Y0121893D01*
X0103797Y0117097D02*
X0062506Y0117097D01*
X0064104Y0118696D02*
X0070555Y0118696D01*
X0070113Y0119138D02*
X0071435Y0117816D01*
X0073162Y0117100D01*
X0075032Y0117100D01*
X0076759Y0117816D01*
X0078082Y0119138D01*
X0078797Y0120865D01*
X0078797Y0122735D01*
X0078082Y0124462D01*
X0076759Y0125784D01*
X0075032Y0126500D01*
X0073162Y0126500D01*
X0071435Y0125784D01*
X0070113Y0124462D01*
X0069397Y0122735D01*
X0069397Y0120865D01*
X0070113Y0119138D01*
X0069634Y0120294D02*
X0065703Y0120294D01*
X0067301Y0121893D02*
X0069397Y0121893D01*
X0069710Y0123491D02*
X0068900Y0123491D01*
X0070498Y0125090D02*
X0070740Y0125090D01*
X0072097Y0126688D02*
X0149397Y0126688D01*
X0149397Y0125090D02*
X0087454Y0125090D01*
X0088484Y0123491D02*
X0149397Y0123491D01*
X0149397Y0121893D02*
X0148667Y0121893D01*
X0149397Y0120294D02*
X0149397Y0120294D01*
X0149397Y0118696D02*
X0149397Y0118696D01*
X0149397Y0117097D02*
X0149397Y0117097D01*
X0149397Y0115499D02*
X0149397Y0115499D01*
X0149397Y0113900D02*
X0149397Y0113900D01*
X0149397Y0112302D02*
X0149262Y0112302D01*
X0149583Y0110703D02*
X0147689Y0110703D01*
X0148879Y0109105D02*
X0151181Y0109105D01*
X0152780Y0107506D02*
X0149397Y0107506D01*
X0149397Y0105908D02*
X0154378Y0105908D01*
X0155977Y0104309D02*
X0148802Y0104309D01*
X0147503Y0102711D02*
X0157575Y0102711D01*
X0159174Y0101112D02*
X0147280Y0101112D01*
X0148710Y0099514D02*
X0160772Y0099514D01*
X0162371Y0097915D02*
X0149372Y0097915D01*
X0149397Y0096317D02*
X0163969Y0096317D01*
X0165568Y0094718D02*
X0148971Y0094718D01*
X0147912Y0093120D02*
X0167166Y0093120D01*
X0168765Y0091521D02*
X0146946Y0091521D01*
X0148627Y0089923D02*
X0170363Y0089923D01*
X0171962Y0088324D02*
X0149385Y0088324D01*
X0149337Y0085127D02*
X0175159Y0085127D01*
X0176757Y0083529D02*
X0148519Y0083529D01*
X0146654Y0081930D02*
X0178356Y0081930D01*
X0178969Y0080332D02*
X0088677Y0080332D01*
X0088797Y0081930D02*
X0106540Y0081930D01*
X0108897Y0081930D02*
X0109297Y0081930D01*
X0109297Y0083529D02*
X0108897Y0083529D01*
X0108897Y0085127D02*
X0109297Y0085127D01*
X0111654Y0081930D02*
X0141540Y0081930D01*
X0139676Y0083529D02*
X0113519Y0083529D01*
X0114337Y0085127D02*
X0138858Y0085127D01*
X0138809Y0088324D02*
X0114385Y0088324D01*
X0113627Y0089923D02*
X0139567Y0089923D01*
X0141248Y0091521D02*
X0111946Y0091521D01*
X0112912Y0093120D02*
X0140282Y0093120D01*
X0139223Y0094718D02*
X0113971Y0094718D01*
X0114397Y0096317D02*
X0138797Y0096317D01*
X0138822Y0097915D02*
X0114372Y0097915D01*
X0113710Y0099514D02*
X0139484Y0099514D01*
X0140914Y0101112D02*
X0112280Y0101112D01*
X0112503Y0102711D02*
X0140691Y0102711D01*
X0139392Y0104309D02*
X0113802Y0104309D01*
X0114397Y0105908D02*
X0138797Y0105908D01*
X0138797Y0107506D02*
X0114397Y0107506D01*
X0113879Y0109105D02*
X0139315Y0109105D01*
X0140505Y0110703D02*
X0112689Y0110703D01*
X0114262Y0112302D02*
X0138933Y0112302D01*
X0138797Y0113900D02*
X0114397Y0113900D01*
X0114397Y0115499D02*
X0138797Y0115499D01*
X0138797Y0117097D02*
X0114397Y0117097D01*
X0114397Y0118696D02*
X0138797Y0118696D01*
X0138797Y0120294D02*
X0114397Y0120294D01*
X0113667Y0121893D02*
X0139527Y0121893D01*
X0149397Y0128287D02*
X0087231Y0128287D01*
X0088391Y0129885D02*
X0149397Y0129885D01*
X0149397Y0131484D02*
X0088797Y0131484D01*
X0088653Y0133082D02*
X0149397Y0133082D01*
X0148105Y0134681D02*
X0090089Y0134681D01*
X0091688Y0136279D02*
X0146506Y0136279D01*
X0144908Y0137878D02*
X0093286Y0137878D01*
X0094885Y0139476D02*
X0143309Y0139476D01*
X0141711Y0141075D02*
X0096483Y0141075D01*
X0098082Y0142673D02*
X0140112Y0142673D01*
X0138514Y0144272D02*
X0099680Y0144272D01*
X0101279Y0145870D02*
X0136915Y0145870D01*
X0135317Y0147469D02*
X0102877Y0147469D01*
X0104476Y0149068D02*
X0133718Y0149068D01*
X0132120Y0150666D02*
X0106074Y0150666D01*
X0107673Y0152265D02*
X0130521Y0152265D01*
X0128923Y0153863D02*
X0109271Y0153863D01*
X0110870Y0155462D02*
X0127324Y0155462D01*
X0125726Y0157060D02*
X0112468Y0157060D01*
X0114067Y0158659D02*
X0124127Y0158659D01*
X0122529Y0160257D02*
X0115665Y0160257D01*
X0117264Y0161856D02*
X0118950Y0161856D01*
X0125197Y0163811D02*
X0125197Y0165016D01*
X0124649Y0166339D01*
X0123636Y0167352D01*
X0123017Y0167609D01*
X0135008Y0179600D01*
X0135008Y0179600D01*
X0136297Y0180889D01*
X0136297Y0183909D01*
X0137149Y0184761D01*
X0137697Y0186084D01*
X0137697Y0187516D01*
X0137149Y0188839D01*
X0136388Y0189600D01*
X0138186Y0189600D01*
X0166897Y0160889D01*
X0166897Y0120889D01*
X0176897Y0110889D01*
X0178186Y0109600D01*
X0179272Y0109600D01*
X0179604Y0108798D01*
X0181095Y0107307D01*
X0182319Y0106800D01*
X0181095Y0106293D01*
X0179604Y0104802D01*
X0178797Y0102854D01*
X0178797Y0100746D01*
X0179604Y0098798D01*
X0181095Y0097307D01*
X0182041Y0096915D01*
X0181986Y0096897D01*
X0181214Y0096504D01*
X0180514Y0095995D01*
X0179902Y0095383D01*
X0179393Y0094683D01*
X0179000Y0093911D01*
X0178733Y0093088D01*
X0178597Y0092233D01*
X0178597Y0092000D01*
X0183897Y0092000D01*
X0183897Y0091600D01*
X0178597Y0091600D01*
X0178597Y0091367D01*
X0178733Y0090512D01*
X0179000Y0089689D01*
X0179393Y0088917D01*
X0179902Y0088217D01*
X0180514Y0087605D01*
X0181214Y0087096D01*
X0181986Y0086703D01*
X0182041Y0086685D01*
X0181095Y0086293D01*
X0180655Y0085853D01*
X0153797Y0112711D01*
X0153797Y0135211D01*
X0125197Y0163811D01*
X0125554Y0163454D02*
X0164332Y0163454D01*
X0165930Y0161856D02*
X0127153Y0161856D01*
X0128751Y0160257D02*
X0166897Y0160257D01*
X0166897Y0158659D02*
X0130350Y0158659D01*
X0131948Y0157060D02*
X0166897Y0157060D01*
X0166897Y0155462D02*
X0133547Y0155462D01*
X0135145Y0153863D02*
X0166897Y0153863D01*
X0166897Y0152265D02*
X0136744Y0152265D01*
X0138342Y0150666D02*
X0166897Y0150666D01*
X0166897Y0149068D02*
X0139941Y0149068D01*
X0141539Y0147469D02*
X0166897Y0147469D01*
X0166897Y0145870D02*
X0143138Y0145870D01*
X0144736Y0144272D02*
X0166897Y0144272D01*
X0166897Y0142673D02*
X0146335Y0142673D01*
X0147933Y0141075D02*
X0166897Y0141075D01*
X0166897Y0139476D02*
X0149532Y0139476D01*
X0151130Y0137878D02*
X0166897Y0137878D01*
X0166897Y0136279D02*
X0152729Y0136279D01*
X0153797Y0134681D02*
X0166897Y0134681D01*
X0166897Y0133082D02*
X0153797Y0133082D01*
X0153797Y0131484D02*
X0166897Y0131484D01*
X0166897Y0129885D02*
X0153797Y0129885D01*
X0153797Y0128287D02*
X0166897Y0128287D01*
X0166897Y0126688D02*
X0153797Y0126688D01*
X0153797Y0125090D02*
X0166897Y0125090D01*
X0166897Y0123491D02*
X0153797Y0123491D01*
X0153797Y0121893D02*
X0166897Y0121893D01*
X0167492Y0120294D02*
X0153797Y0120294D01*
X0153797Y0118696D02*
X0169090Y0118696D01*
X0170689Y0117097D02*
X0153797Y0117097D01*
X0153797Y0115499D02*
X0172287Y0115499D01*
X0173886Y0113900D02*
X0153797Y0113900D01*
X0154207Y0112302D02*
X0175484Y0112302D01*
X0177083Y0110703D02*
X0155805Y0110703D01*
X0157404Y0109105D02*
X0179477Y0109105D01*
X0180896Y0107506D02*
X0159002Y0107506D01*
X0160601Y0105908D02*
X0180709Y0105908D01*
X0179400Y0104309D02*
X0162199Y0104309D01*
X0163798Y0102711D02*
X0178797Y0102711D01*
X0178797Y0101112D02*
X0165396Y0101112D01*
X0166995Y0099514D02*
X0179307Y0099514D01*
X0180487Y0097915D02*
X0168593Y0097915D01*
X0170192Y0096317D02*
X0180957Y0096317D01*
X0179419Y0094718D02*
X0171790Y0094718D01*
X0173389Y0093120D02*
X0178743Y0093120D01*
X0178597Y0091521D02*
X0174987Y0091521D01*
X0176586Y0089923D02*
X0178924Y0089923D01*
X0178184Y0088324D02*
X0179824Y0088324D01*
X0179783Y0086726D02*
X0181941Y0086726D01*
X0186253Y0086726D02*
X0191897Y0086726D01*
X0191897Y0088324D02*
X0188370Y0088324D01*
X0189270Y0089923D02*
X0191897Y0089923D01*
X0191897Y0091521D02*
X0189597Y0091521D01*
X0189451Y0093120D02*
X0191897Y0093120D01*
X0191897Y0094718D02*
X0188775Y0094718D01*
X0187238Y0096317D02*
X0191897Y0096317D01*
X0191897Y0097915D02*
X0187708Y0097915D01*
X0188887Y0099514D02*
X0191897Y0099514D01*
X0191897Y0101112D02*
X0189397Y0101112D01*
X0189397Y0102711D02*
X0191897Y0102711D01*
X0191897Y0104309D02*
X0188794Y0104309D01*
X0187485Y0105908D02*
X0191897Y0105908D01*
X0191897Y0107506D02*
X0187299Y0107506D01*
X0188717Y0109105D02*
X0191897Y0109105D01*
X0191897Y0110703D02*
X0189379Y0110703D01*
X0189397Y0112302D02*
X0191897Y0112302D01*
X0191897Y0113900D02*
X0188964Y0113900D01*
X0187894Y0115499D02*
X0191897Y0115499D01*
X0191897Y0117097D02*
X0186593Y0117097D01*
X0188488Y0118696D02*
X0191897Y0118696D01*
X0191897Y0120294D02*
X0189210Y0120294D01*
X0189397Y0121893D02*
X0191897Y0121893D01*
X0191897Y0123491D02*
X0189133Y0123491D01*
X0188303Y0125090D02*
X0191897Y0125090D01*
X0191897Y0126688D02*
X0186145Y0126688D01*
X0188079Y0128287D02*
X0191897Y0128287D01*
X0191897Y0129885D02*
X0189041Y0129885D01*
X0189397Y0131484D02*
X0191897Y0131484D01*
X0191897Y0133082D02*
X0189303Y0133082D01*
X0188640Y0134681D02*
X0191897Y0134681D01*
X0191897Y0136279D02*
X0187113Y0136279D01*
X0187670Y0137878D02*
X0191897Y0137878D01*
X0191897Y0139476D02*
X0188871Y0139476D01*
X0189397Y0141075D02*
X0191897Y0141075D01*
X0191897Y0142673D02*
X0189397Y0142673D01*
X0188810Y0144272D02*
X0191897Y0144272D01*
X0191897Y0145870D02*
X0187522Y0145870D01*
X0187261Y0147469D02*
X0191897Y0147469D01*
X0191897Y0149068D02*
X0188702Y0149068D01*
X0189364Y0150666D02*
X0191897Y0150666D01*
X0191897Y0152265D02*
X0189397Y0152265D01*
X0188979Y0153863D02*
X0191897Y0153863D01*
X0191897Y0155462D02*
X0187931Y0155462D01*
X0186503Y0157060D02*
X0190726Y0157060D01*
X0189127Y0158659D02*
X0188451Y0158659D01*
X0192153Y0161856D02*
X0205998Y0161856D01*
X0205998Y0163454D02*
X0190554Y0163454D01*
X0188340Y0165053D02*
X0205998Y0165053D01*
X0205998Y0166651D02*
X0186235Y0166651D01*
X0188042Y0168250D02*
X0205998Y0168250D01*
X0205998Y0169848D02*
X0189025Y0169848D01*
X0189397Y0171447D02*
X0205998Y0171447D01*
X0205998Y0173045D02*
X0189318Y0173045D01*
X0188656Y0174644D02*
X0205998Y0174644D01*
X0205998Y0176242D02*
X0187150Y0176242D01*
X0181044Y0176242D02*
X0162766Y0176242D01*
X0164365Y0174644D02*
X0179538Y0174644D01*
X0178876Y0173045D02*
X0165963Y0173045D01*
X0167562Y0171447D02*
X0178797Y0171447D01*
X0179169Y0169848D02*
X0171140Y0169848D01*
X0172393Y0168250D02*
X0180152Y0168250D01*
X0181959Y0166651D02*
X0172697Y0166651D01*
X0172270Y0165053D02*
X0179854Y0165053D01*
X0179046Y0163454D02*
X0170554Y0163454D01*
X0171297Y0161856D02*
X0178797Y0161856D01*
X0179000Y0160257D02*
X0171297Y0160257D01*
X0171297Y0158659D02*
X0179743Y0158659D01*
X0181691Y0157060D02*
X0171297Y0157060D01*
X0171297Y0155462D02*
X0180263Y0155462D01*
X0179215Y0153863D02*
X0171297Y0153863D01*
X0171297Y0152265D02*
X0178797Y0152265D01*
X0178830Y0150666D02*
X0171297Y0150666D01*
X0171297Y0149068D02*
X0179492Y0149068D01*
X0180933Y0147469D02*
X0171297Y0147469D01*
X0171297Y0145870D02*
X0180672Y0145870D01*
X0179384Y0144272D02*
X0171297Y0144272D01*
X0171297Y0142673D02*
X0178797Y0142673D01*
X0178797Y0141075D02*
X0171297Y0141075D01*
X0171297Y0139476D02*
X0179323Y0139476D01*
X0180524Y0137878D02*
X0171297Y0137878D01*
X0171297Y0136279D02*
X0181081Y0136279D01*
X0179554Y0134681D02*
X0171297Y0134681D01*
X0171297Y0133082D02*
X0178892Y0133082D01*
X0178797Y0131484D02*
X0171297Y0131484D01*
X0171297Y0129885D02*
X0179153Y0129885D01*
X0180115Y0128287D02*
X0171297Y0128287D01*
X0171297Y0126688D02*
X0182049Y0126688D01*
X0179892Y0125090D02*
X0171297Y0125090D01*
X0171297Y0123491D02*
X0179061Y0123491D01*
X0178797Y0121893D02*
X0172116Y0121893D01*
X0173714Y0120294D02*
X0178984Y0120294D01*
X0179706Y0118696D02*
X0175313Y0118696D01*
X0176911Y0117097D02*
X0181601Y0117097D01*
X0180301Y0115499D02*
X0178510Y0115499D01*
X0196297Y0115499D02*
X0205998Y0115499D01*
X0205998Y0117097D02*
X0196297Y0117097D01*
X0196297Y0118696D02*
X0205998Y0118696D01*
X0205998Y0120294D02*
X0196297Y0120294D01*
X0196297Y0121893D02*
X0205998Y0121893D01*
X0205998Y0123491D02*
X0196297Y0123491D01*
X0196297Y0125090D02*
X0205998Y0125090D01*
X0205998Y0126688D02*
X0196297Y0126688D01*
X0196297Y0128287D02*
X0205998Y0128287D01*
X0205998Y0129885D02*
X0196297Y0129885D01*
X0196297Y0131484D02*
X0205998Y0131484D01*
X0205998Y0133082D02*
X0196297Y0133082D01*
X0196297Y0134681D02*
X0205998Y0134681D01*
X0205998Y0136279D02*
X0196297Y0136279D01*
X0196297Y0137878D02*
X0205998Y0137878D01*
X0205998Y0139476D02*
X0196297Y0139476D01*
X0196297Y0141075D02*
X0205998Y0141075D01*
X0205998Y0142673D02*
X0196297Y0142673D01*
X0196297Y0144272D02*
X0205998Y0144272D01*
X0205998Y0145870D02*
X0196297Y0145870D01*
X0196297Y0147469D02*
X0205998Y0147469D01*
X0205998Y0149068D02*
X0196297Y0149068D01*
X0196297Y0150666D02*
X0205998Y0150666D01*
X0205998Y0152265D02*
X0196297Y0152265D01*
X0196297Y0153863D02*
X0205998Y0153863D01*
X0205998Y0155462D02*
X0196297Y0155462D01*
X0196297Y0157060D02*
X0205998Y0157060D01*
X0205998Y0158659D02*
X0195350Y0158659D01*
X0193751Y0160257D02*
X0205998Y0160257D01*
X0205998Y0177841D02*
X0161168Y0177841D01*
X0159569Y0179439D02*
X0205998Y0179439D01*
X0205998Y0181038D02*
X0157971Y0181038D01*
X0156372Y0182636D02*
X0205998Y0182636D01*
X0205998Y0184235D02*
X0154774Y0184235D01*
X0153175Y0185833D02*
X0205998Y0185833D01*
X0205998Y0187432D02*
X0151577Y0187432D01*
X0149978Y0189030D02*
X0205998Y0189030D01*
X0205998Y0190629D02*
X0148380Y0190629D01*
X0146781Y0192227D02*
X0205998Y0192227D01*
X0205998Y0193826D02*
X0145183Y0193826D01*
X0143584Y0195424D02*
X0205998Y0195424D01*
X0205998Y0197023D02*
X0151911Y0197023D01*
X0152697Y0198621D02*
X0205998Y0198621D01*
X0205998Y0200220D02*
X0152613Y0200220D01*
X0151670Y0201818D02*
X0205998Y0201818D01*
X0205998Y0203417D02*
X0048163Y0203417D01*
X0048472Y0202670D02*
X0047806Y0204278D01*
X0046575Y0205509D01*
X0044967Y0206175D01*
X0043227Y0206175D01*
X0041619Y0205509D01*
X0040388Y0204278D01*
X0039722Y0202670D01*
X0039722Y0200930D01*
X0040388Y0199322D01*
X0041619Y0198091D01*
X0043227Y0197425D01*
X0044967Y0197425D01*
X0046575Y0198091D01*
X0047806Y0199322D01*
X0048472Y0200930D01*
X0048472Y0202670D01*
X0048472Y0201818D02*
X0116524Y0201818D01*
X0115582Y0200220D02*
X0048178Y0200220D01*
X0047105Y0198621D02*
X0115497Y0198621D01*
X0116283Y0197023D02*
X0032431Y0197023D01*
X0030833Y0195424D02*
X0052110Y0195424D01*
X0050512Y0193826D02*
X0029234Y0193826D01*
X0027636Y0192227D02*
X0048913Y0192227D01*
X0047315Y0190629D02*
X0026037Y0190629D01*
X0024439Y0189030D02*
X0045716Y0189030D01*
X0044118Y0187432D02*
X0023797Y0187432D01*
X0023797Y0185833D02*
X0042519Y0185833D01*
X0040921Y0184235D02*
X0023797Y0184235D01*
X0023797Y0182636D02*
X0039322Y0182636D01*
X0037724Y0181038D02*
X0029693Y0181038D01*
X0031830Y0179439D02*
X0036125Y0179439D01*
X0034527Y0177841D02*
X0032528Y0177841D01*
X0032584Y0176242D02*
X0032928Y0176242D01*
X0035954Y0173045D02*
X0047480Y0173045D01*
X0047583Y0172943D02*
X0046303Y0174223D01*
X0045610Y0175895D01*
X0045610Y0177705D01*
X0046303Y0179377D01*
X0047583Y0180657D01*
X0049255Y0181350D01*
X0051065Y0181350D01*
X0052737Y0180657D01*
X0054017Y0179377D01*
X0054024Y0179362D01*
X0054411Y0179894D01*
X0054940Y0180423D01*
X0055545Y0180863D01*
X0056211Y0181202D01*
X0056922Y0181433D01*
X0057660Y0181550D01*
X0057959Y0181550D01*
X0057959Y0176875D01*
X0058109Y0176875D01*
X0058109Y0181550D01*
X0058408Y0181550D01*
X0059146Y0181433D01*
X0059857Y0181202D01*
X0060524Y0180863D01*
X0061129Y0180423D01*
X0061657Y0179894D01*
X0062097Y0179290D01*
X0062436Y0178623D01*
X0062667Y0177912D01*
X0062784Y0177174D01*
X0062784Y0176875D01*
X0058109Y0176875D01*
X0058109Y0176725D01*
X0058109Y0172050D01*
X0058408Y0172050D01*
X0059146Y0172167D01*
X0059857Y0172398D01*
X0060524Y0172737D01*
X0061129Y0173177D01*
X0061657Y0173706D01*
X0062097Y0174310D01*
X0062436Y0174977D01*
X0062667Y0175688D01*
X0062784Y0176426D01*
X0062784Y0176725D01*
X0058109Y0176725D01*
X0057959Y0176725D01*
X0057959Y0172050D01*
X0057660Y0172050D01*
X0056922Y0172167D01*
X0056211Y0172398D01*
X0055545Y0172737D01*
X0054940Y0173177D01*
X0054411Y0173706D01*
X0054024Y0174238D01*
X0054017Y0174223D01*
X0052737Y0172943D01*
X0051065Y0172250D01*
X0049255Y0172250D01*
X0047583Y0172943D01*
X0046128Y0174644D02*
X0037552Y0174644D01*
X0039151Y0176242D02*
X0045610Y0176242D01*
X0045666Y0177841D02*
X0040749Y0177841D01*
X0042348Y0179439D02*
X0046365Y0179439D01*
X0048501Y0181038D02*
X0043946Y0181038D01*
X0045545Y0182636D02*
X0076822Y0182636D01*
X0075224Y0181038D02*
X0060180Y0181038D01*
X0058109Y0181038D02*
X0057959Y0181038D01*
X0057959Y0179439D02*
X0058109Y0179439D01*
X0058109Y0177841D02*
X0057959Y0177841D01*
X0057959Y0176242D02*
X0058109Y0176242D01*
X0058109Y0174644D02*
X0057959Y0174644D01*
X0057959Y0173045D02*
X0058109Y0173045D01*
X0055121Y0173045D02*
X0052840Y0173045D01*
X0053956Y0179439D02*
X0054080Y0179439D01*
X0055888Y0181038D02*
X0051819Y0181038D01*
X0048742Y0185833D02*
X0080019Y0185833D01*
X0078421Y0184235D02*
X0047143Y0184235D01*
X0050340Y0187432D02*
X0081618Y0187432D01*
X0083216Y0189030D02*
X0051939Y0189030D01*
X0053537Y0190629D02*
X0084815Y0190629D01*
X0073625Y0179439D02*
X0061988Y0179439D01*
X0062678Y0177841D02*
X0072027Y0177841D01*
X0070428Y0176242D02*
X0062755Y0176242D01*
X0062266Y0174644D02*
X0068830Y0174644D01*
X0067231Y0173045D02*
X0060947Y0173045D01*
X0064034Y0169848D02*
X0032757Y0169848D01*
X0034355Y0171447D02*
X0065633Y0171447D01*
X0062435Y0168250D02*
X0031158Y0168250D01*
X0029560Y0166651D02*
X0060837Y0166651D01*
X0059238Y0165053D02*
X0027961Y0165053D01*
X0026362Y0163454D02*
X0057640Y0163454D01*
X0056041Y0161856D02*
X0024764Y0161856D01*
X0023165Y0160257D02*
X0054443Y0160257D01*
X0052844Y0158659D02*
X0021567Y0158659D01*
X0019968Y0157060D02*
X0051246Y0157060D01*
X0049647Y0155462D02*
X0027365Y0155462D01*
X0027289Y0155538D02*
X0026665Y0155991D01*
X0025978Y0156341D01*
X0025245Y0156579D01*
X0024483Y0156700D01*
X0024247Y0156700D01*
X0024247Y0151950D01*
X0023947Y0151950D01*
X0023947Y0151650D01*
X0019197Y0151650D01*
X0019197Y0151414D01*
X0019318Y0150653D01*
X0019556Y0149919D01*
X0019906Y0149232D01*
X0020360Y0148608D01*
X0020905Y0148062D01*
X0021529Y0147609D01*
X0022216Y0147259D01*
X0022950Y0147021D01*
X0023711Y0146900D01*
X0023947Y0146900D01*
X0023947Y0151650D01*
X0024247Y0151650D01*
X0024247Y0146900D01*
X0024483Y0146900D01*
X0025245Y0147021D01*
X0025978Y0147259D01*
X0026665Y0147609D01*
X0027289Y0148062D01*
X0027835Y0148608D01*
X0028288Y0149232D01*
X0028638Y0149919D01*
X0028876Y0150653D01*
X0028997Y0151414D01*
X0028997Y0151650D01*
X0024247Y0151650D01*
X0024247Y0151950D01*
X0028997Y0151950D01*
X0028997Y0152186D01*
X0028876Y0152947D01*
X0028638Y0153681D01*
X0028288Y0154368D01*
X0027835Y0154992D01*
X0027289Y0155538D01*
X0028545Y0153863D02*
X0048049Y0153863D01*
X0046450Y0152265D02*
X0028985Y0152265D01*
X0028879Y0150666D02*
X0044852Y0150666D01*
X0043253Y0149068D02*
X0028169Y0149068D01*
X0026390Y0147469D02*
X0041655Y0147469D01*
X0040056Y0145870D02*
X0026552Y0145870D01*
X0028160Y0144272D02*
X0038458Y0144272D01*
X0038662Y0139476D02*
X0028222Y0139476D01*
X0026822Y0137878D02*
X0037064Y0137878D01*
X0035465Y0136279D02*
X0025565Y0136279D01*
X0025032Y0136500D02*
X0023162Y0136500D01*
X0021435Y0135784D01*
X0020113Y0134462D01*
X0019397Y0132735D01*
X0019397Y0130865D01*
X0020113Y0129138D01*
X0021435Y0127816D01*
X0023162Y0127100D01*
X0025032Y0127100D01*
X0026759Y0127816D01*
X0028082Y0129138D01*
X0028797Y0130865D01*
X0028797Y0132735D01*
X0028082Y0134462D01*
X0026759Y0135784D01*
X0025032Y0136500D01*
X0022630Y0136279D02*
X0018797Y0136279D01*
X0018797Y0134681D02*
X0020331Y0134681D01*
X0019541Y0133082D02*
X0018797Y0133082D01*
X0018797Y0131484D02*
X0019397Y0131484D01*
X0019803Y0129885D02*
X0018797Y0129885D01*
X0018797Y0128287D02*
X0020963Y0128287D01*
X0018797Y0126688D02*
X0025874Y0126688D01*
X0027231Y0128287D02*
X0027473Y0128287D01*
X0028391Y0129885D02*
X0029071Y0129885D01*
X0028797Y0131484D02*
X0030670Y0131484D01*
X0032268Y0133082D02*
X0028653Y0133082D01*
X0027863Y0134681D02*
X0033867Y0134681D01*
X0036892Y0131484D02*
X0070670Y0131484D01*
X0072268Y0133082D02*
X0038491Y0133082D01*
X0040089Y0134681D02*
X0080331Y0134681D01*
X0082630Y0136279D02*
X0041688Y0136279D01*
X0043286Y0137878D02*
X0071372Y0137878D01*
X0071435Y0137816D02*
X0073162Y0137100D01*
X0075032Y0137100D01*
X0076759Y0137816D01*
X0078082Y0139138D01*
X0078797Y0140865D01*
X0078797Y0142735D01*
X0078082Y0144462D01*
X0076759Y0145784D01*
X0075032Y0146500D01*
X0073162Y0146500D01*
X0071435Y0145784D01*
X0070113Y0144462D01*
X0069397Y0142735D01*
X0069397Y0140865D01*
X0070113Y0139138D01*
X0071435Y0137816D01*
X0069972Y0139476D02*
X0044885Y0139476D01*
X0046483Y0141075D02*
X0069397Y0141075D01*
X0069397Y0142673D02*
X0048082Y0142673D01*
X0049680Y0144272D02*
X0070034Y0144272D01*
X0071642Y0145870D02*
X0051279Y0145870D01*
X0052877Y0147469D02*
X0082271Y0147469D01*
X0081435Y0147816D02*
X0083162Y0147100D01*
X0085032Y0147100D01*
X0086759Y0147816D01*
X0088082Y0149138D01*
X0088797Y0150865D01*
X0088797Y0152735D01*
X0088082Y0154462D01*
X0086759Y0155784D01*
X0085032Y0156500D01*
X0083162Y0156500D01*
X0081435Y0155784D01*
X0080113Y0154462D01*
X0079397Y0152735D01*
X0079397Y0150865D01*
X0080113Y0149138D01*
X0081435Y0147816D01*
X0080183Y0149068D02*
X0054476Y0149068D01*
X0056074Y0150666D02*
X0079480Y0150666D01*
X0079397Y0152265D02*
X0057673Y0152265D01*
X0059271Y0153863D02*
X0079864Y0153863D01*
X0081112Y0155462D02*
X0060870Y0155462D01*
X0062468Y0157060D02*
X0103746Y0157060D01*
X0104647Y0155462D02*
X0087082Y0155462D01*
X0088330Y0153863D02*
X0103049Y0153863D01*
X0101450Y0152265D02*
X0088797Y0152265D01*
X0088715Y0150666D02*
X0099852Y0150666D01*
X0098253Y0149068D02*
X0088011Y0149068D01*
X0085923Y0147469D02*
X0096655Y0147469D01*
X0095056Y0145870D02*
X0086552Y0145870D01*
X0086759Y0145784D02*
X0085032Y0146500D01*
X0083162Y0146500D01*
X0081435Y0145784D01*
X0080113Y0144462D01*
X0079397Y0142735D01*
X0079397Y0140865D01*
X0080113Y0139138D01*
X0081435Y0137816D01*
X0083162Y0137100D01*
X0085032Y0137100D01*
X0086759Y0137816D01*
X0088082Y0139138D01*
X0088797Y0140865D01*
X0088797Y0142735D01*
X0088082Y0144462D01*
X0086759Y0145784D01*
X0088160Y0144272D02*
X0093458Y0144272D01*
X0091859Y0142673D02*
X0088797Y0142673D01*
X0088797Y0141075D02*
X0090261Y0141075D01*
X0088662Y0139476D02*
X0088222Y0139476D01*
X0087064Y0137878D02*
X0086822Y0137878D01*
X0081372Y0137878D02*
X0076822Y0137878D01*
X0078222Y0139476D02*
X0079972Y0139476D01*
X0079397Y0141075D02*
X0078797Y0141075D01*
X0078797Y0142673D02*
X0079397Y0142673D01*
X0080034Y0144272D02*
X0078160Y0144272D01*
X0076552Y0145870D02*
X0081642Y0145870D01*
X0069071Y0129885D02*
X0035294Y0129885D01*
X0033695Y0128287D02*
X0067473Y0128287D01*
X0065874Y0126688D02*
X0032097Y0126688D01*
X0030498Y0125090D02*
X0064276Y0125090D01*
X0062677Y0123491D02*
X0028900Y0123491D01*
X0028797Y0121893D02*
X0061079Y0121893D01*
X0059480Y0120294D02*
X0028561Y0120294D01*
X0027640Y0118696D02*
X0057882Y0118696D01*
X0056283Y0117097D02*
X0018797Y0117097D01*
X0018797Y0115499D02*
X0021149Y0115499D01*
X0021435Y0115784D02*
X0020113Y0114462D01*
X0019397Y0112735D01*
X0019397Y0110865D01*
X0020113Y0109138D01*
X0021435Y0107816D01*
X0023162Y0107100D01*
X0025032Y0107100D01*
X0026759Y0107816D01*
X0028082Y0109138D01*
X0028797Y0110865D01*
X0028797Y0112735D01*
X0028082Y0114462D01*
X0026759Y0115784D01*
X0025032Y0116500D01*
X0023162Y0116500D01*
X0021435Y0115784D01*
X0019880Y0113900D02*
X0018797Y0113900D01*
X0018797Y0112302D02*
X0019397Y0112302D01*
X0019464Y0110703D02*
X0018797Y0110703D01*
X0018797Y0109105D02*
X0020146Y0109105D01*
X0018797Y0107506D02*
X0022182Y0107506D01*
X0023162Y0106500D02*
X0021435Y0105784D01*
X0020113Y0104462D01*
X0019397Y0102735D01*
X0019397Y0100865D01*
X0020113Y0099138D01*
X0021435Y0097816D01*
X0023162Y0097100D01*
X0025032Y0097100D01*
X0026759Y0097816D01*
X0028082Y0099138D01*
X0028797Y0100865D01*
X0028797Y0102735D01*
X0028082Y0104462D01*
X0026759Y0105784D01*
X0025032Y0106500D01*
X0023162Y0106500D01*
X0021732Y0105908D02*
X0018797Y0105908D01*
X0018797Y0104309D02*
X0020049Y0104309D01*
X0019397Y0102711D02*
X0018797Y0102711D01*
X0018797Y0101112D02*
X0019397Y0101112D01*
X0019957Y0099514D02*
X0018797Y0099514D01*
X0018797Y0097915D02*
X0021335Y0097915D01*
X0022720Y0096317D02*
X0018797Y0096317D01*
X0018797Y0094718D02*
X0020368Y0094718D01*
X0020113Y0094462D02*
X0019397Y0092735D01*
X0019397Y0090865D01*
X0020113Y0089138D01*
X0021435Y0087816D01*
X0023162Y0087100D01*
X0025032Y0087100D01*
X0026759Y0087816D01*
X0028082Y0089138D01*
X0028797Y0090865D01*
X0028797Y0092735D01*
X0028082Y0094462D01*
X0026759Y0095784D01*
X0025032Y0096500D01*
X0023162Y0096500D01*
X0021435Y0095784D01*
X0020113Y0094462D01*
X0019556Y0093120D02*
X0018797Y0093120D01*
X0018797Y0091521D02*
X0019397Y0091521D01*
X0019788Y0089923D02*
X0018797Y0089923D01*
X0018797Y0088324D02*
X0020926Y0088324D01*
X0018797Y0086726D02*
X0044397Y0086726D01*
X0044397Y0088324D02*
X0027268Y0088324D01*
X0028407Y0089923D02*
X0044397Y0089923D01*
X0044397Y0091521D02*
X0028797Y0091521D01*
X0028638Y0093120D02*
X0044397Y0093120D01*
X0044397Y0094718D02*
X0027826Y0094718D01*
X0025475Y0096317D02*
X0044397Y0096317D01*
X0044397Y0097915D02*
X0026859Y0097915D01*
X0028237Y0099514D02*
X0044397Y0099514D01*
X0044397Y0101112D02*
X0028797Y0101112D01*
X0028797Y0102711D02*
X0044397Y0102711D01*
X0044397Y0104309D02*
X0028145Y0104309D01*
X0026462Y0105908D02*
X0045094Y0105908D01*
X0046692Y0107506D02*
X0026013Y0107506D01*
X0028049Y0109105D02*
X0048291Y0109105D01*
X0049889Y0110703D02*
X0028730Y0110703D01*
X0028797Y0112302D02*
X0051488Y0112302D01*
X0053086Y0113900D02*
X0028314Y0113900D01*
X0027045Y0115499D02*
X0054685Y0115499D01*
X0057710Y0112302D02*
X0069397Y0112302D01*
X0069397Y0112735D02*
X0069397Y0110865D01*
X0070113Y0109138D01*
X0071435Y0107816D01*
X0073162Y0107100D01*
X0075032Y0107100D01*
X0076759Y0107816D01*
X0078082Y0109138D01*
X0078797Y0110865D01*
X0078797Y0112735D01*
X0078082Y0114462D01*
X0076759Y0115784D01*
X0075032Y0116500D01*
X0073162Y0116500D01*
X0071435Y0115784D01*
X0070113Y0114462D01*
X0069397Y0112735D01*
X0069880Y0113900D02*
X0059309Y0113900D01*
X0060907Y0115499D02*
X0071149Y0115499D01*
X0069464Y0110703D02*
X0056112Y0110703D01*
X0054513Y0109105D02*
X0070146Y0109105D01*
X0072182Y0107506D02*
X0052915Y0107506D01*
X0051316Y0105908D02*
X0071732Y0105908D01*
X0071435Y0105784D02*
X0070113Y0104462D01*
X0069397Y0102735D01*
X0069397Y0100865D01*
X0070113Y0099138D01*
X0071435Y0097816D01*
X0073162Y0097100D01*
X0075032Y0097100D01*
X0076759Y0097816D01*
X0078082Y0099138D01*
X0078797Y0100865D01*
X0078797Y0102735D01*
X0078082Y0104462D01*
X0076759Y0105784D01*
X0075032Y0106500D01*
X0073162Y0106500D01*
X0071435Y0105784D01*
X0070049Y0104309D02*
X0049718Y0104309D01*
X0048797Y0102711D02*
X0069397Y0102711D01*
X0069397Y0101112D02*
X0048797Y0101112D01*
X0048797Y0099514D02*
X0069957Y0099514D01*
X0071335Y0097915D02*
X0048797Y0097915D01*
X0048797Y0096317D02*
X0052720Y0096317D01*
X0053162Y0096500D02*
X0051435Y0095784D01*
X0050113Y0094462D01*
X0049397Y0092735D01*
X0049397Y0090865D01*
X0050113Y0089138D01*
X0051435Y0087816D01*
X0053162Y0087100D01*
X0055032Y0087100D01*
X0056759Y0087816D01*
X0058082Y0089138D01*
X0058797Y0090865D01*
X0058797Y0092735D01*
X0058082Y0094462D01*
X0056759Y0095784D01*
X0055032Y0096500D01*
X0053162Y0096500D01*
X0055475Y0096317D02*
X0062720Y0096317D01*
X0063162Y0096500D02*
X0061435Y0095784D01*
X0060113Y0094462D01*
X0059397Y0092735D01*
X0059397Y0090865D01*
X0060113Y0089138D01*
X0061435Y0087816D01*
X0063162Y0087100D01*
X0065032Y0087100D01*
X0066759Y0087816D01*
X0068082Y0089138D01*
X0068797Y0090865D01*
X0068797Y0092735D01*
X0068082Y0094462D01*
X0066759Y0095784D01*
X0065032Y0096500D01*
X0063162Y0096500D01*
X0065475Y0096317D02*
X0082720Y0096317D01*
X0081335Y0097915D02*
X0076859Y0097915D01*
X0078237Y0099514D02*
X0079957Y0099514D01*
X0079397Y0101112D02*
X0078797Y0101112D01*
X0078797Y0102711D02*
X0079397Y0102711D01*
X0080049Y0104309D02*
X0078145Y0104309D01*
X0076462Y0105908D02*
X0081732Y0105908D01*
X0082182Y0107506D02*
X0076013Y0107506D01*
X0078049Y0109105D02*
X0080146Y0109105D01*
X0079464Y0110703D02*
X0078730Y0110703D01*
X0078797Y0112302D02*
X0079397Y0112302D01*
X0079880Y0113900D02*
X0078314Y0113900D01*
X0077045Y0115499D02*
X0081149Y0115499D01*
X0080555Y0118696D02*
X0077640Y0118696D01*
X0078561Y0120294D02*
X0079634Y0120294D01*
X0079397Y0121893D02*
X0078797Y0121893D01*
X0078484Y0123491D02*
X0079710Y0123491D01*
X0080740Y0125090D02*
X0077454Y0125090D01*
X0080963Y0128287D02*
X0073695Y0128287D01*
X0067826Y0094718D02*
X0080368Y0094718D01*
X0079556Y0093120D02*
X0068638Y0093120D01*
X0068797Y0091521D02*
X0079397Y0091521D01*
X0079788Y0089923D02*
X0068407Y0089923D01*
X0067268Y0088324D02*
X0080010Y0088324D01*
X0078411Y0086726D02*
X0048797Y0086726D01*
X0048797Y0088324D02*
X0050926Y0088324D01*
X0049787Y0089923D02*
X0048797Y0089923D01*
X0048797Y0091521D02*
X0049397Y0091521D01*
X0049556Y0093120D02*
X0048797Y0093120D01*
X0048797Y0094718D02*
X0050368Y0094718D01*
X0057826Y0094718D02*
X0060368Y0094718D01*
X0059556Y0093120D02*
X0058638Y0093120D01*
X0058797Y0091521D02*
X0059397Y0091521D01*
X0059787Y0089923D02*
X0058407Y0089923D01*
X0057268Y0088324D02*
X0060926Y0088324D01*
X0060777Y0085127D02*
X0057700Y0085127D01*
X0057835Y0084992D02*
X0057289Y0085538D01*
X0056665Y0085991D01*
X0055978Y0086341D01*
X0055245Y0086579D01*
X0054483Y0086700D01*
X0054247Y0086700D01*
X0054247Y0081950D01*
X0058997Y0081950D01*
X0058997Y0082186D01*
X0058876Y0082947D01*
X0058638Y0083681D01*
X0058288Y0084368D01*
X0057835Y0084992D01*
X0058688Y0083529D02*
X0059726Y0083529D01*
X0059397Y0081930D02*
X0054247Y0081930D01*
X0053947Y0081930D02*
X0048797Y0081930D01*
X0049197Y0081950D02*
X0053947Y0081950D01*
X0053947Y0086700D01*
X0053711Y0086700D01*
X0052950Y0086579D01*
X0052216Y0086341D01*
X0051529Y0085991D01*
X0050905Y0085538D01*
X0050360Y0084992D01*
X0049906Y0084368D01*
X0049556Y0083681D01*
X0049318Y0082947D01*
X0049197Y0082186D01*
X0049197Y0081950D01*
X0049507Y0083529D02*
X0048797Y0083529D01*
X0048797Y0085127D02*
X0050495Y0085127D01*
X0053947Y0085127D02*
X0054247Y0085127D01*
X0054247Y0083529D02*
X0053947Y0083529D01*
X0049422Y0080332D02*
X0048797Y0080332D01*
X0048797Y0078733D02*
X0050269Y0078733D01*
X0048820Y0077134D02*
X0048797Y0077134D01*
X0044397Y0078733D02*
X0027677Y0078733D01*
X0028576Y0080332D02*
X0044397Y0080332D01*
X0044397Y0081930D02*
X0028797Y0081930D01*
X0028468Y0083529D02*
X0044397Y0083529D01*
X0044397Y0085127D02*
X0027417Y0085127D01*
X0020777Y0085127D02*
X0018797Y0085127D01*
X0018797Y0083529D02*
X0019726Y0083529D01*
X0019397Y0081930D02*
X0018797Y0081930D01*
X0018797Y0080332D02*
X0019618Y0080332D01*
X0018797Y0078733D02*
X0020517Y0078733D01*
X0014397Y0078733D02*
X0010897Y0078733D01*
X0010897Y0077134D02*
X0014397Y0077134D01*
X0014397Y0075536D02*
X0010897Y0075536D01*
X0010897Y0073937D02*
X0014397Y0073937D01*
X0014397Y0072339D02*
X0010897Y0072339D01*
X0010897Y0070740D02*
X0014397Y0070740D01*
X0014397Y0069142D02*
X0010897Y0069142D01*
X0010897Y0067543D02*
X0014397Y0067543D01*
X0014397Y0065945D02*
X0010897Y0065945D01*
X0010897Y0064346D02*
X0014397Y0064346D01*
X0014397Y0062748D02*
X0010897Y0062748D01*
X0010897Y0061149D02*
X0014397Y0061149D01*
X0014397Y0059551D02*
X0010897Y0059551D01*
X0010897Y0057952D02*
X0014397Y0057952D01*
X0014397Y0056354D02*
X0010897Y0056354D01*
X0010897Y0054755D02*
X0014397Y0054755D01*
X0014397Y0053157D02*
X0010897Y0053157D01*
X0010897Y0051558D02*
X0014397Y0051558D01*
X0014397Y0049960D02*
X0010897Y0049960D01*
X0027380Y0045164D02*
X0041897Y0045164D01*
X0041897Y0043566D02*
X0028453Y0043566D01*
X0028797Y0041967D02*
X0041897Y0041967D01*
X0041897Y0040369D02*
X0028591Y0040369D01*
X0046297Y0040369D02*
X0049603Y0040369D01*
X0049397Y0041967D02*
X0046297Y0041967D01*
X0046297Y0043566D02*
X0049741Y0043566D01*
X0050815Y0045164D02*
X0046297Y0045164D01*
X0046297Y0046763D02*
X0076023Y0046763D01*
X0074425Y0048361D02*
X0067305Y0048361D01*
X0066759Y0047816D02*
X0068082Y0049138D01*
X0068797Y0050865D01*
X0068797Y0052735D01*
X0068082Y0054462D01*
X0066759Y0055784D01*
X0065032Y0056500D01*
X0063162Y0056500D01*
X0061435Y0055784D01*
X0060113Y0054462D01*
X0059397Y0052735D01*
X0059397Y0050865D01*
X0060113Y0049138D01*
X0061435Y0047816D01*
X0063162Y0047100D01*
X0065032Y0047100D01*
X0066759Y0047816D01*
X0068422Y0049960D02*
X0074397Y0049960D01*
X0074397Y0051558D02*
X0068797Y0051558D01*
X0068622Y0053157D02*
X0074397Y0053157D01*
X0074397Y0054755D02*
X0067789Y0054755D01*
X0065385Y0056354D02*
X0074397Y0056354D01*
X0074397Y0057952D02*
X0066896Y0057952D01*
X0066759Y0057816D02*
X0068082Y0059138D01*
X0068797Y0060865D01*
X0068797Y0062735D01*
X0068082Y0064462D01*
X0066759Y0065784D01*
X0065032Y0066500D01*
X0063162Y0066500D01*
X0061435Y0065784D01*
X0060113Y0064462D01*
X0059397Y0062735D01*
X0059397Y0060865D01*
X0060113Y0059138D01*
X0061435Y0057816D01*
X0063162Y0057100D01*
X0065032Y0057100D01*
X0066759Y0057816D01*
X0068253Y0059551D02*
X0074397Y0059551D01*
X0074397Y0061149D02*
X0068797Y0061149D01*
X0068792Y0062748D02*
X0074397Y0062748D01*
X0074397Y0064346D02*
X0068130Y0064346D01*
X0066372Y0065945D02*
X0074397Y0065945D01*
X0074397Y0067543D02*
X0066103Y0067543D01*
X0066759Y0067816D02*
X0068082Y0069138D01*
X0068797Y0070865D01*
X0068797Y0072735D01*
X0068082Y0074462D01*
X0066759Y0075784D01*
X0065032Y0076500D01*
X0063162Y0076500D01*
X0061435Y0075784D01*
X0060113Y0074462D01*
X0059397Y0072735D01*
X0059397Y0070865D01*
X0060113Y0069138D01*
X0061435Y0067816D01*
X0063162Y0067100D01*
X0065032Y0067100D01*
X0066759Y0067816D01*
X0068083Y0069142D02*
X0074397Y0069142D01*
X0074397Y0070740D02*
X0068745Y0070740D01*
X0068797Y0072339D02*
X0074397Y0072339D01*
X0074397Y0073937D02*
X0068299Y0073937D01*
X0067008Y0075536D02*
X0074397Y0075536D01*
X0074397Y0077134D02*
X0065115Y0077134D01*
X0063079Y0077134D02*
X0062543Y0077134D01*
X0061186Y0075536D02*
X0060944Y0075536D01*
X0059895Y0073937D02*
X0058299Y0073937D01*
X0058797Y0072339D02*
X0059397Y0072339D01*
X0059449Y0070740D02*
X0058745Y0070740D01*
X0058083Y0069142D02*
X0060111Y0069142D01*
X0062092Y0067543D02*
X0056103Y0067543D01*
X0055032Y0066500D02*
X0053162Y0066500D01*
X0051435Y0065784D01*
X0050113Y0064462D01*
X0049397Y0062735D01*
X0049397Y0060865D01*
X0050113Y0059138D01*
X0051435Y0057816D01*
X0053162Y0057100D01*
X0055032Y0057100D01*
X0056759Y0057816D01*
X0058082Y0059138D01*
X0058797Y0060865D01*
X0058797Y0062735D01*
X0058082Y0064462D01*
X0056759Y0065784D01*
X0055032Y0066500D01*
X0056372Y0065945D02*
X0061822Y0065945D01*
X0060065Y0064346D02*
X0058130Y0064346D01*
X0058792Y0062748D02*
X0059402Y0062748D01*
X0059397Y0061149D02*
X0058797Y0061149D01*
X0058253Y0059551D02*
X0059941Y0059551D01*
X0061298Y0057952D02*
X0056896Y0057952D01*
X0056759Y0055784D02*
X0055032Y0056500D01*
X0053162Y0056500D01*
X0051435Y0055784D01*
X0050113Y0054462D01*
X0049397Y0052735D01*
X0049397Y0050865D01*
X0050113Y0049138D01*
X0051435Y0047816D01*
X0053162Y0047100D01*
X0055032Y0047100D01*
X0056759Y0047816D01*
X0058082Y0049138D01*
X0058797Y0050865D01*
X0058797Y0052735D01*
X0058082Y0054462D01*
X0056759Y0055784D01*
X0057789Y0054755D02*
X0060406Y0054755D01*
X0059572Y0053157D02*
X0058622Y0053157D01*
X0058797Y0051558D02*
X0059397Y0051558D01*
X0059772Y0049960D02*
X0058422Y0049960D01*
X0057305Y0048361D02*
X0060889Y0048361D01*
X0060815Y0045164D02*
X0057380Y0045164D01*
X0058453Y0043566D02*
X0059741Y0043566D01*
X0059397Y0041967D02*
X0058797Y0041967D01*
X0058591Y0040369D02*
X0059603Y0040369D01*
X0060480Y0038770D02*
X0057714Y0038770D01*
X0050480Y0038770D02*
X0046297Y0038770D01*
X0046297Y0048361D02*
X0050889Y0048361D01*
X0049772Y0049960D02*
X0046297Y0049960D01*
X0046297Y0051558D02*
X0049397Y0051558D01*
X0049572Y0053157D02*
X0046297Y0053157D01*
X0046297Y0054755D02*
X0050406Y0054755D01*
X0052809Y0056354D02*
X0046297Y0056354D01*
X0046297Y0057952D02*
X0051298Y0057952D01*
X0049941Y0059551D02*
X0046297Y0059551D01*
X0046297Y0061149D02*
X0049397Y0061149D01*
X0049402Y0062748D02*
X0046297Y0062748D01*
X0046297Y0064346D02*
X0050065Y0064346D01*
X0051822Y0065945D02*
X0046297Y0065945D01*
X0046297Y0067543D02*
X0052092Y0067543D01*
X0050111Y0069142D02*
X0047050Y0069142D01*
X0048649Y0070740D02*
X0049449Y0070740D01*
X0058772Y0080332D02*
X0059517Y0080332D01*
X0067677Y0078733D02*
X0074397Y0078733D01*
X0074397Y0080332D02*
X0068576Y0080332D01*
X0068797Y0081930D02*
X0074397Y0081930D01*
X0075214Y0083529D02*
X0068468Y0083529D01*
X0067417Y0085127D02*
X0076813Y0085127D01*
X0078797Y0080332D02*
X0079618Y0080332D01*
X0078797Y0078733D02*
X0080517Y0078733D01*
X0078797Y0077134D02*
X0083079Y0077134D01*
X0083162Y0076500D02*
X0081435Y0075784D01*
X0080113Y0074462D01*
X0079397Y0072735D01*
X0079397Y0070865D01*
X0080113Y0069138D01*
X0081435Y0067816D01*
X0083162Y0067100D01*
X0085032Y0067100D01*
X0086759Y0067816D01*
X0088082Y0069138D01*
X0088797Y0070865D01*
X0088797Y0072735D01*
X0088082Y0074462D01*
X0086759Y0075784D01*
X0085032Y0076500D01*
X0083162Y0076500D01*
X0085115Y0077134D02*
X0085651Y0077134D01*
X0087008Y0075536D02*
X0087250Y0075536D01*
X0088299Y0073937D02*
X0088848Y0073937D01*
X0088797Y0072339D02*
X0090447Y0072339D01*
X0092045Y0070740D02*
X0088745Y0070740D01*
X0088083Y0069142D02*
X0093644Y0069142D01*
X0096669Y0072339D02*
X0191897Y0072339D01*
X0191897Y0073937D02*
X0095071Y0073937D01*
X0093472Y0075536D02*
X0191897Y0075536D01*
X0191897Y0077134D02*
X0186683Y0077134D01*
X0188525Y0078733D02*
X0191897Y0078733D01*
X0191897Y0080332D02*
X0189226Y0080332D01*
X0189397Y0081930D02*
X0191897Y0081930D01*
X0191897Y0083529D02*
X0189118Y0083529D01*
X0188265Y0085127D02*
X0191897Y0085127D01*
X0196297Y0085127D02*
X0205998Y0085127D01*
X0205998Y0083529D02*
X0196297Y0083529D01*
X0196297Y0081930D02*
X0205998Y0081930D01*
X0205998Y0080332D02*
X0196297Y0080332D01*
X0196297Y0078733D02*
X0205998Y0078733D01*
X0205998Y0077134D02*
X0196297Y0077134D01*
X0196297Y0075536D02*
X0205998Y0075536D01*
X0205998Y0073937D02*
X0196297Y0073937D01*
X0196297Y0072339D02*
X0205998Y0072339D01*
X0205998Y0070740D02*
X0196297Y0070740D01*
X0196297Y0069142D02*
X0205998Y0069142D01*
X0205998Y0067543D02*
X0196297Y0067543D01*
X0196297Y0065945D02*
X0205998Y0065945D01*
X0205998Y0064346D02*
X0196297Y0064346D01*
X0196297Y0062748D02*
X0205998Y0062748D01*
X0205998Y0061149D02*
X0196297Y0061149D01*
X0196297Y0059551D02*
X0205998Y0059551D01*
X0205998Y0057952D02*
X0196297Y0057952D01*
X0196297Y0056354D02*
X0205998Y0056354D01*
X0205998Y0054755D02*
X0196297Y0054755D01*
X0196297Y0053157D02*
X0205998Y0053157D01*
X0205998Y0051558D02*
X0196297Y0051558D01*
X0196297Y0049960D02*
X0205998Y0049960D01*
X0205998Y0048361D02*
X0196297Y0048361D01*
X0196297Y0046763D02*
X0205998Y0046763D01*
X0205998Y0045164D02*
X0196297Y0045164D01*
X0196297Y0043566D02*
X0205998Y0043566D01*
X0205998Y0041967D02*
X0196297Y0041967D01*
X0196297Y0040369D02*
X0205998Y0040369D01*
X0205998Y0038770D02*
X0196297Y0038770D01*
X0196297Y0037172D02*
X0205998Y0037172D01*
X0205998Y0035573D02*
X0196297Y0035573D01*
X0196297Y0033975D02*
X0205998Y0033975D01*
X0205998Y0032376D02*
X0196297Y0032376D01*
X0196297Y0030778D02*
X0205998Y0030778D01*
X0205998Y0029179D02*
X0196297Y0029179D01*
X0196297Y0027581D02*
X0205998Y0027581D01*
X0205998Y0025982D02*
X0196297Y0025982D01*
X0196297Y0024384D02*
X0205998Y0024384D01*
X0205998Y0022785D02*
X0195693Y0022785D01*
X0194095Y0021187D02*
X0205998Y0021187D01*
X0205998Y0019588D02*
X0201917Y0019588D01*
X0202459Y0019046D02*
X0201343Y0020162D01*
X0199886Y0020765D01*
X0198308Y0020765D01*
X0196851Y0020162D01*
X0195735Y0019046D01*
X0195132Y0017589D01*
X0195132Y0016011D01*
X0195735Y0014554D01*
X0196851Y0013438D01*
X0198308Y0012835D01*
X0199886Y0012835D01*
X0201343Y0013438D01*
X0202459Y0014554D01*
X0203062Y0016011D01*
X0203062Y0017589D01*
X0202459Y0019046D01*
X0202896Y0017990D02*
X0205998Y0017990D01*
X0205998Y0016391D02*
X0203062Y0016391D01*
X0202558Y0014793D02*
X0205998Y0014793D01*
X0205998Y0013194D02*
X0200754Y0013194D01*
X0197441Y0013194D02*
X0186102Y0013194D01*
X0184504Y0011596D02*
X0205998Y0011596D01*
X0205998Y0009997D02*
X0182905Y0009997D01*
X0187701Y0014793D02*
X0195637Y0014793D01*
X0195132Y0016391D02*
X0189299Y0016391D01*
X0190898Y0017990D02*
X0195298Y0017990D01*
X0196277Y0019588D02*
X0192496Y0019588D01*
X0179297Y0019588D02*
X0178897Y0019588D01*
X0178897Y0017990D02*
X0179297Y0017990D01*
X0179297Y0016391D02*
X0178897Y0016391D01*
X0178897Y0021187D02*
X0179297Y0021187D01*
X0134220Y0043566D02*
X0114102Y0043566D01*
X0113228Y0045164D02*
X0132622Y0045164D01*
X0131023Y0046763D02*
X0113723Y0046763D01*
X0114397Y0048361D02*
X0129425Y0048361D01*
X0127826Y0049960D02*
X0114397Y0049960D01*
X0114397Y0051558D02*
X0126228Y0051558D01*
X0124629Y0053157D02*
X0114397Y0053157D01*
X0114397Y0054755D02*
X0123030Y0054755D01*
X0121432Y0056354D02*
X0114206Y0056354D01*
X0104472Y0046763D02*
X0082246Y0046763D01*
X0080889Y0048361D02*
X0080647Y0048361D01*
X0079772Y0049960D02*
X0079049Y0049960D01*
X0078797Y0051558D02*
X0079397Y0051558D01*
X0079572Y0053157D02*
X0078797Y0053157D01*
X0078797Y0054755D02*
X0080406Y0054755D01*
X0078797Y0056354D02*
X0082809Y0056354D01*
X0081298Y0057952D02*
X0078797Y0057952D01*
X0078797Y0059551D02*
X0079941Y0059551D01*
X0079397Y0061149D02*
X0078797Y0061149D01*
X0078797Y0062748D02*
X0079402Y0062748D01*
X0078797Y0064346D02*
X0080065Y0064346D01*
X0078797Y0065945D02*
X0081822Y0065945D01*
X0082092Y0067543D02*
X0078797Y0067543D01*
X0078797Y0069142D02*
X0080111Y0069142D01*
X0079449Y0070740D02*
X0078797Y0070740D01*
X0078797Y0072339D02*
X0079397Y0072339D01*
X0079895Y0073937D02*
X0078797Y0073937D01*
X0078797Y0075536D02*
X0081186Y0075536D01*
X0086103Y0067543D02*
X0086729Y0067543D01*
X0089755Y0064346D02*
X0101552Y0064346D01*
X0101255Y0059551D02*
X0094959Y0059551D01*
X0091934Y0062748D02*
X0088792Y0062748D01*
X0088797Y0061149D02*
X0090335Y0061149D01*
X0088737Y0059551D02*
X0088253Y0059551D01*
X0087138Y0057952D02*
X0086896Y0057952D01*
X0085540Y0056354D02*
X0085385Y0056354D01*
X0077622Y0045164D02*
X0067380Y0045164D01*
X0068453Y0043566D02*
X0079220Y0043566D01*
X0079397Y0041967D02*
X0068797Y0041967D01*
X0068591Y0040369D02*
X0079603Y0040369D01*
X0080480Y0038770D02*
X0067714Y0038770D01*
X0065205Y0037172D02*
X0082989Y0037172D01*
X0081224Y0035573D02*
X0066971Y0035573D01*
X0068284Y0033975D02*
X0079911Y0033975D01*
X0079397Y0032376D02*
X0068797Y0032376D01*
X0068761Y0030778D02*
X0079433Y0030778D01*
X0080095Y0029179D02*
X0068099Y0029179D01*
X0054247Y0025982D02*
X0053947Y0025982D01*
X0053947Y0024384D02*
X0054247Y0024384D01*
X0054247Y0022785D02*
X0053947Y0022785D01*
X0053947Y0021187D02*
X0054247Y0021187D01*
X0054247Y0019588D02*
X0053947Y0019588D01*
X0053947Y0017990D02*
X0054247Y0017990D01*
X0055385Y0056354D02*
X0062809Y0056354D01*
X0088468Y0083529D02*
X0104676Y0083529D01*
X0103858Y0085127D02*
X0095535Y0085127D01*
X0094108Y0089923D02*
X0088407Y0089923D01*
X0088797Y0091521D02*
X0095707Y0091521D01*
X0097305Y0093120D02*
X0088638Y0093120D01*
X0087826Y0094718D02*
X0098904Y0094718D01*
X0090275Y0078733D02*
X0179669Y0078733D01*
X0181511Y0077134D02*
X0091874Y0077134D01*
X0108897Y0021187D02*
X0109297Y0021187D01*
X0109297Y0019588D02*
X0108897Y0019588D01*
X0108897Y0017990D02*
X0109297Y0017990D01*
X0144297Y0086726D02*
X0173560Y0086726D01*
X0196297Y0086726D02*
X0205998Y0086726D01*
X0205998Y0088324D02*
X0196297Y0088324D01*
X0196297Y0089923D02*
X0205998Y0089923D01*
X0205998Y0091521D02*
X0196297Y0091521D01*
X0196297Y0093120D02*
X0205998Y0093120D01*
X0205998Y0094718D02*
X0196297Y0094718D01*
X0196297Y0096317D02*
X0205998Y0096317D01*
X0205998Y0097915D02*
X0196297Y0097915D01*
X0196297Y0099514D02*
X0205998Y0099514D01*
X0205998Y0101112D02*
X0196297Y0101112D01*
X0196297Y0102711D02*
X0205998Y0102711D01*
X0205998Y0104309D02*
X0196297Y0104309D01*
X0196297Y0105908D02*
X0205998Y0105908D01*
X0205998Y0107506D02*
X0196297Y0107506D01*
X0196297Y0109105D02*
X0205998Y0109105D01*
X0205998Y0110703D02*
X0196297Y0110703D01*
X0196297Y0112302D02*
X0205998Y0112302D01*
X0205998Y0113900D02*
X0196297Y0113900D01*
X0162733Y0165053D02*
X0125182Y0165053D01*
X0124337Y0166651D02*
X0161135Y0166651D01*
X0159536Y0168250D02*
X0123658Y0168250D01*
X0125257Y0169848D02*
X0157938Y0169848D01*
X0156339Y0171447D02*
X0126855Y0171447D01*
X0128454Y0173045D02*
X0154741Y0173045D01*
X0153142Y0174644D02*
X0130052Y0174644D01*
X0131651Y0176242D02*
X0151544Y0176242D01*
X0149945Y0177841D02*
X0133249Y0177841D01*
X0134848Y0179439D02*
X0148347Y0179439D01*
X0146748Y0181038D02*
X0136297Y0181038D01*
X0136297Y0182636D02*
X0145150Y0182636D01*
X0143551Y0184235D02*
X0136623Y0184235D01*
X0137593Y0185833D02*
X0141953Y0185833D01*
X0140354Y0187432D02*
X0137697Y0187432D01*
X0136958Y0189030D02*
X0138756Y0189030D01*
X0146283Y0197023D02*
X0121911Y0197023D01*
X0121670Y0201818D02*
X0146524Y0201818D01*
X0195735Y0224554D02*
X0196851Y0223438D01*
X0198308Y0222835D01*
X0199886Y0222835D01*
X0201343Y0223438D01*
X0202459Y0224554D01*
X0203062Y0226011D01*
X0203062Y0227589D01*
X0202459Y0229046D01*
X0201343Y0230162D01*
X0199886Y0230765D01*
X0198308Y0230765D01*
X0196851Y0230162D01*
X0195735Y0229046D01*
X0195132Y0227589D01*
X0195132Y0226011D01*
X0195735Y0224554D01*
X0196092Y0224198D02*
X0010897Y0224198D01*
X0010897Y0225796D02*
X0195221Y0225796D01*
X0195132Y0227395D02*
X0010897Y0227395D01*
X0010897Y0228993D02*
X0011296Y0228993D01*
X0016898Y0228993D02*
X0195713Y0228993D01*
X0197889Y0230592D02*
X0017889Y0230592D01*
X0018062Y0232190D02*
X0205998Y0232190D01*
X0205998Y0230592D02*
X0200305Y0230592D01*
X0202481Y0228993D02*
X0205998Y0228993D01*
X0205998Y0227395D02*
X0203062Y0227395D01*
X0202973Y0225796D02*
X0205998Y0225796D01*
X0205998Y0224198D02*
X0202102Y0224198D01*
X0205998Y0222599D02*
X0010897Y0222599D01*
X0010897Y0221001D02*
X0205998Y0221001D01*
X0205998Y0219402D02*
X0010897Y0219402D01*
X0010897Y0217803D02*
X0205998Y0217803D01*
X0205998Y0216205D02*
X0010897Y0216205D01*
X0010897Y0214606D02*
X0205998Y0214606D01*
X0205998Y0213008D02*
X0010897Y0213008D01*
X0010897Y0211409D02*
X0205998Y0211409D01*
X0205998Y0209811D02*
X0010897Y0209811D01*
X0010897Y0208212D02*
X0205998Y0208212D01*
X0205998Y0206614D02*
X0010897Y0206614D01*
X0010897Y0205015D02*
X0021126Y0205015D01*
X0021619Y0205509D02*
X0020388Y0204278D01*
X0019722Y0202670D01*
X0019722Y0200930D01*
X0020388Y0199322D01*
X0021619Y0198091D01*
X0023227Y0197425D01*
X0024967Y0197425D01*
X0026575Y0198091D01*
X0027806Y0199322D01*
X0028472Y0200930D01*
X0028472Y0202670D01*
X0027806Y0204278D01*
X0026575Y0205509D01*
X0024967Y0206175D01*
X0023227Y0206175D01*
X0021619Y0205509D01*
X0020032Y0203417D02*
X0010897Y0203417D01*
X0010897Y0201818D02*
X0019722Y0201818D01*
X0020016Y0200220D02*
X0010897Y0200220D01*
X0010897Y0198621D02*
X0021089Y0198621D01*
X0024610Y0195424D02*
X0010897Y0195424D01*
X0010897Y0193826D02*
X0023012Y0193826D01*
X0021413Y0192227D02*
X0010897Y0192227D01*
X0010897Y0190629D02*
X0019815Y0190629D01*
X0019397Y0189030D02*
X0010897Y0189030D01*
X0010897Y0187432D02*
X0019397Y0187432D01*
X0019397Y0185833D02*
X0010897Y0185833D01*
X0010897Y0184235D02*
X0019397Y0184235D01*
X0019397Y0182636D02*
X0010897Y0182636D01*
X0010897Y0181038D02*
X0018501Y0181038D01*
X0016365Y0179439D02*
X0010897Y0179439D01*
X0010897Y0177841D02*
X0015666Y0177841D01*
X0015610Y0176242D02*
X0010897Y0176242D01*
X0010897Y0174644D02*
X0016128Y0174644D01*
X0017480Y0173045D02*
X0010897Y0173045D01*
X0010897Y0171447D02*
X0028133Y0171447D01*
X0026534Y0169848D02*
X0010897Y0169848D01*
X0010897Y0168250D02*
X0024935Y0168250D01*
X0023337Y0166651D02*
X0010897Y0166651D01*
X0010897Y0165053D02*
X0021738Y0165053D01*
X0020140Y0163454D02*
X0010897Y0163454D01*
X0010897Y0161856D02*
X0018541Y0161856D01*
X0016943Y0160257D02*
X0010897Y0160257D01*
X0010897Y0158659D02*
X0015344Y0158659D01*
X0014397Y0157060D02*
X0010897Y0157060D01*
X0010897Y0155462D02*
X0014397Y0155462D01*
X0014397Y0153863D02*
X0010897Y0153863D01*
X0010897Y0152265D02*
X0014397Y0152265D01*
X0014397Y0150666D02*
X0010897Y0150666D01*
X0010897Y0149068D02*
X0014397Y0149068D01*
X0014397Y0147469D02*
X0010897Y0147469D01*
X0010897Y0145870D02*
X0014397Y0145870D01*
X0014397Y0144272D02*
X0010897Y0144272D01*
X0010897Y0142673D02*
X0014397Y0142673D01*
X0014397Y0141075D02*
X0010897Y0141075D01*
X0010897Y0139476D02*
X0014397Y0139476D01*
X0014397Y0137878D02*
X0010897Y0137878D01*
X0010897Y0136279D02*
X0014397Y0136279D01*
X0014397Y0134681D02*
X0010897Y0134681D01*
X0010897Y0133082D02*
X0014397Y0133082D01*
X0014397Y0131484D02*
X0010897Y0131484D01*
X0010897Y0129885D02*
X0014397Y0129885D01*
X0014397Y0128287D02*
X0010897Y0128287D01*
X0010897Y0126688D02*
X0014397Y0126688D01*
X0014397Y0125090D02*
X0010897Y0125090D01*
X0010897Y0123491D02*
X0014397Y0123491D01*
X0014397Y0121893D02*
X0010897Y0121893D01*
X0010897Y0120294D02*
X0014397Y0120294D01*
X0014397Y0118696D02*
X0010897Y0118696D01*
X0010897Y0117097D02*
X0014397Y0117097D01*
X0014397Y0115499D02*
X0010897Y0115499D01*
X0010897Y0113900D02*
X0014397Y0113900D01*
X0014397Y0112302D02*
X0010897Y0112302D01*
X0010897Y0110703D02*
X0014397Y0110703D01*
X0014397Y0109105D02*
X0010897Y0109105D01*
X0010897Y0107506D02*
X0014397Y0107506D01*
X0014397Y0105908D02*
X0010897Y0105908D01*
X0010897Y0104309D02*
X0014397Y0104309D01*
X0014397Y0102711D02*
X0010897Y0102711D01*
X0010897Y0101112D02*
X0014397Y0101112D01*
X0014397Y0099514D02*
X0010897Y0099514D01*
X0010897Y0097915D02*
X0014397Y0097915D01*
X0014397Y0096317D02*
X0010897Y0096317D01*
X0010897Y0094718D02*
X0014397Y0094718D01*
X0014397Y0093120D02*
X0010897Y0093120D01*
X0010897Y0091521D02*
X0014397Y0091521D01*
X0014397Y0089923D02*
X0010897Y0089923D01*
X0010897Y0088324D02*
X0014397Y0088324D01*
X0014397Y0086726D02*
X0010897Y0086726D01*
X0010897Y0085127D02*
X0014397Y0085127D01*
X0014397Y0083529D02*
X0010897Y0083529D01*
X0010897Y0081930D02*
X0014397Y0081930D01*
X0014397Y0080332D02*
X0010897Y0080332D01*
X0018797Y0118696D02*
X0020555Y0118696D01*
X0019634Y0120294D02*
X0018797Y0120294D01*
X0018797Y0121893D02*
X0019397Y0121893D01*
X0019710Y0123491D02*
X0018797Y0123491D01*
X0018797Y0125090D02*
X0020740Y0125090D01*
X0021372Y0137878D02*
X0018797Y0137878D01*
X0018797Y0139476D02*
X0019972Y0139476D01*
X0019397Y0141075D02*
X0018797Y0141075D01*
X0018797Y0142673D02*
X0019397Y0142673D01*
X0018797Y0144272D02*
X0020034Y0144272D01*
X0018797Y0145870D02*
X0021642Y0145870D01*
X0021804Y0147469D02*
X0018797Y0147469D01*
X0018797Y0149068D02*
X0020026Y0149068D01*
X0019316Y0150666D02*
X0018797Y0150666D01*
X0019197Y0151950D02*
X0023947Y0151950D01*
X0023947Y0156700D01*
X0023711Y0156700D01*
X0022950Y0156579D01*
X0022216Y0156341D01*
X0021529Y0155991D01*
X0020905Y0155538D01*
X0020360Y0154992D01*
X0019906Y0154368D01*
X0019556Y0153681D01*
X0019318Y0152947D01*
X0019197Y0152186D01*
X0019197Y0151950D01*
X0019210Y0152265D02*
X0018797Y0152265D01*
X0018797Y0153863D02*
X0019649Y0153863D01*
X0018797Y0155462D02*
X0020829Y0155462D01*
X0023947Y0155462D02*
X0024247Y0155462D01*
X0024247Y0153863D02*
X0023947Y0153863D01*
X0023947Y0152265D02*
X0024247Y0152265D01*
X0024247Y0150666D02*
X0023947Y0150666D01*
X0023947Y0149068D02*
X0024247Y0149068D01*
X0024247Y0147469D02*
X0023947Y0147469D01*
X0022840Y0173045D02*
X0025354Y0173045D01*
X0024239Y0179439D02*
X0023956Y0179439D01*
X0023797Y0181038D02*
X0026375Y0181038D01*
X0026209Y0197023D02*
X0010897Y0197023D01*
X0027105Y0198621D02*
X0027807Y0198621D01*
X0028178Y0200220D02*
X0029406Y0200220D01*
X0029722Y0201818D02*
X0028472Y0201818D01*
X0028163Y0203417D02*
X0030032Y0203417D01*
X0031126Y0205015D02*
X0027069Y0205015D01*
X0037069Y0205015D02*
X0041126Y0205015D01*
X0040032Y0203417D02*
X0038163Y0203417D01*
X0038472Y0201818D02*
X0039722Y0201818D01*
X0040016Y0200220D02*
X0038178Y0200220D01*
X0037105Y0198621D02*
X0041089Y0198621D01*
X0047069Y0205015D02*
X0205998Y0205015D01*
X0205998Y0233789D02*
X0017565Y0233789D01*
M02*
