# Supplementary material for: The Language of Glove: Wireless gesture decoder with low-power and stretchable hybrid electronics
Source: PLoS One. 2017 Jul 12;12(7):e0179766. doi: 10.1371/journal.pone.0179766 (PMC5507487; doi:10.1371/journal.pone.0179766)
Supplement: S1 File — (ZIP) [file pone.0179766.s017.zip › Tim Board 1.GBO]

G75*
%MOIN*%
%OFA0B0*%
%FSLAX25Y25*%
%IPPOS*%
%LPD*%
%AMOC8*
5,1,8,0,0,1.08239X$1,22.5*
%
%ADD10R,0.18660X0.00334*%
%ADD11R,0.00340X0.00333*%
%ADD12R,0.18670X0.00333*%
%ADD13R,0.00670X0.00333*%
%ADD14R,0.00670X0.00334*%
%ADD15R,0.00340X0.00334*%
%ADD16R,0.00660X0.00333*%
%ADD17R,0.00660X0.00334*%
%ADD18R,0.00330X0.00334*%
%ADD19R,0.00330X0.00333*%
%ADD20R,0.01000X0.00333*%
%ADD21R,0.01670X0.00334*%
%ADD22R,0.02670X0.00333*%
%ADD23R,0.02000X0.00333*%
%ADD24R,0.01670X0.00333*%
%ADD25R,0.02000X0.00334*%
%ADD26R,0.01000X0.00334*%
%ADD27R,0.04000X0.00333*%
%ADD28R,0.05000X0.00334*%
%ADD29R,0.01330X0.00334*%
%ADD30R,0.03000X0.00333*%
%ADD31R,0.01330X0.00333*%
%ADD32R,0.01660X0.00333*%
%ADD33R,0.01340X0.00334*%
%ADD34R,0.01660X0.00334*%
%ADD35R,0.01340X0.00333*%
%ADD36R,0.02340X0.00333*%
%ADD37R,0.02670X0.00334*%
%ADD38R,0.04330X0.00333*%
%ADD39R,0.06330X0.00333*%
%ADD40R,0.02330X0.00334*%
%ADD41R,0.04340X0.00334*%
%ADD42R,0.03000X0.00334*%
%ADD43R,0.07000X0.00333*%
%ADD44R,0.07000X0.00334*%
%ADD45R,0.02330X0.00333*%
%ADD46R,0.05340X0.00333*%
%ADD47R,0.04330X0.00334*%
%ADD48R,0.02660X0.00333*%
D10*
X0148587Y0019132D03*
D11*
X0139087Y0019466D03*
X0137087Y0025799D03*
X0136087Y0028799D03*
X0161087Y0029466D03*
X0162087Y0032466D03*
X0161087Y0051466D03*
X0161087Y0051799D03*
X0161087Y0052466D03*
X0161087Y0052799D03*
X0161087Y0053466D03*
X0161087Y0053799D03*
X0161087Y0054466D03*
X0161087Y0054799D03*
X0161087Y0055466D03*
X0161087Y0055799D03*
X0161087Y0058466D03*
X0163087Y0061466D03*
X0133087Y0067799D03*
X0132087Y0065466D03*
X0131087Y0063799D03*
X0131087Y0063466D03*
X0130087Y0065799D03*
X0129087Y0067799D03*
X0126087Y0062799D03*
D12*
X0148922Y0019466D03*
D13*
X0138922Y0019799D03*
X0138922Y0020466D03*
X0138252Y0021799D03*
X0138252Y0022466D03*
X0137922Y0022799D03*
X0137922Y0023466D03*
X0137252Y0025466D03*
X0136922Y0026466D03*
X0136252Y0028466D03*
X0135922Y0029466D03*
X0135252Y0031466D03*
X0135252Y0031799D03*
X0134922Y0032466D03*
X0134922Y0032799D03*
X0134252Y0034466D03*
X0133922Y0035799D03*
X0135922Y0062799D03*
X0135922Y0063466D03*
X0135922Y0063799D03*
X0130252Y0065466D03*
X0129252Y0067466D03*
X0128252Y0069466D03*
X0128252Y0069799D03*
X0134922Y0071799D03*
X0135252Y0072466D03*
X0135252Y0070799D03*
X0148922Y0066466D03*
X0160922Y0059799D03*
X0160922Y0059466D03*
X0160922Y0057799D03*
X0160922Y0057466D03*
X0160922Y0050799D03*
X0160922Y0050466D03*
X0163252Y0036466D03*
X0163252Y0035799D03*
X0162922Y0035466D03*
X0162922Y0034799D03*
X0162252Y0032799D03*
X0161922Y0031799D03*
X0161252Y0029799D03*
X0160922Y0028799D03*
X0160252Y0026799D03*
X0160252Y0026466D03*
X0159922Y0025799D03*
X0159922Y0025466D03*
X0159252Y0023799D03*
X0159252Y0023466D03*
X0158922Y0022799D03*
X0158922Y0022466D03*
X0158252Y0020799D03*
X0158252Y0020466D03*
X0157922Y0019799D03*
X0195922Y0064799D03*
X0198922Y0064466D03*
X0199252Y0063799D03*
X0198922Y0063466D03*
X0166252Y0075466D03*
X0166252Y0075799D03*
X0166252Y0076466D03*
X0166252Y0076799D03*
X0166252Y0077466D03*
X0166252Y0077799D03*
X0166252Y0078466D03*
X0166252Y0078799D03*
X0166252Y0079466D03*
X0166252Y0079799D03*
X0166252Y0080466D03*
X0166252Y0080799D03*
X0166252Y0081466D03*
X0166252Y0081799D03*
X0166252Y0082466D03*
X0166252Y0082799D03*
X0166252Y0083466D03*
X0166252Y0083799D03*
X0166252Y0084466D03*
X0166252Y0084799D03*
X0166252Y0085466D03*
X0166252Y0085799D03*
X0166252Y0086466D03*
X0166252Y0086799D03*
X0162922Y0086799D03*
X0162922Y0086466D03*
X0162922Y0085799D03*
X0162922Y0085466D03*
X0162922Y0084799D03*
X0162922Y0084466D03*
X0162922Y0083799D03*
X0162922Y0083466D03*
X0162922Y0082799D03*
X0162922Y0082466D03*
X0162922Y0081799D03*
X0162922Y0081466D03*
X0162922Y0080799D03*
X0162922Y0080466D03*
X0162922Y0079799D03*
X0162922Y0079466D03*
X0162922Y0078799D03*
X0162922Y0078466D03*
X0162922Y0077799D03*
X0162922Y0077466D03*
X0162922Y0076799D03*
X0162922Y0076466D03*
X0162922Y0075799D03*
X0162922Y0075466D03*
D14*
X0162922Y0076132D03*
X0162922Y0077132D03*
X0162922Y0078132D03*
X0162922Y0079132D03*
X0162922Y0080132D03*
X0162922Y0081132D03*
X0162922Y0082132D03*
X0162922Y0083132D03*
X0162922Y0084132D03*
X0162922Y0085132D03*
X0162922Y0086132D03*
X0166252Y0086132D03*
X0166252Y0085132D03*
X0166252Y0084132D03*
X0166252Y0083132D03*
X0166252Y0082132D03*
X0166252Y0081132D03*
X0166252Y0080132D03*
X0166252Y0079132D03*
X0166252Y0078132D03*
X0166252Y0077132D03*
X0166252Y0076132D03*
X0173922Y0070132D03*
X0164252Y0059132D03*
X0160922Y0060132D03*
X0160922Y0057132D03*
X0155252Y0043132D03*
X0163252Y0036132D03*
X0162922Y0035132D03*
X0162252Y0033132D03*
X0161922Y0032132D03*
X0161252Y0030132D03*
X0160922Y0029132D03*
X0160252Y0027132D03*
X0159922Y0026132D03*
X0159252Y0024132D03*
X0158922Y0023132D03*
X0138922Y0020132D03*
X0138252Y0022132D03*
X0137922Y0023132D03*
X0137252Y0025132D03*
X0136922Y0026132D03*
X0136252Y0028132D03*
X0135922Y0029132D03*
X0135252Y0031132D03*
X0134922Y0032132D03*
X0134252Y0034132D03*
X0123252Y0042132D03*
X0135922Y0063132D03*
X0135922Y0064132D03*
X0128922Y0068132D03*
X0127922Y0070132D03*
X0135252Y0072132D03*
X0198922Y0064132D03*
X0198922Y0063132D03*
D15*
X0161087Y0058132D03*
X0161087Y0056132D03*
X0161087Y0055132D03*
X0161087Y0054132D03*
X0161087Y0053132D03*
X0161087Y0052132D03*
X0161087Y0051132D03*
X0158087Y0020132D03*
X0122087Y0039132D03*
X0134087Y0070132D03*
X0135087Y0070132D03*
D16*
X0135587Y0066799D03*
X0135587Y0066466D03*
X0135587Y0065799D03*
X0130587Y0064799D03*
X0126587Y0072466D03*
X0126587Y0073466D03*
X0148587Y0065799D03*
X0148587Y0065466D03*
X0148587Y0064799D03*
X0148587Y0064466D03*
X0148587Y0063799D03*
X0148587Y0063466D03*
X0148587Y0062799D03*
X0148587Y0062466D03*
X0148587Y0061799D03*
X0148587Y0061466D03*
X0148587Y0060799D03*
X0148587Y0060466D03*
X0148587Y0059799D03*
X0148587Y0059466D03*
X0148587Y0058799D03*
X0148587Y0058466D03*
X0148587Y0057799D03*
X0148587Y0057466D03*
X0148587Y0056799D03*
X0148587Y0056466D03*
X0148587Y0055799D03*
X0148587Y0055466D03*
X0148587Y0054799D03*
X0148587Y0054466D03*
X0160587Y0060799D03*
X0164587Y0075799D03*
X0177587Y0068466D03*
X0177587Y0067799D03*
X0177587Y0067466D03*
X0177587Y0066799D03*
X0177587Y0066466D03*
X0177587Y0065799D03*
X0177587Y0065466D03*
X0177587Y0064799D03*
X0177587Y0064466D03*
X0177587Y0063799D03*
X0177587Y0063466D03*
X0177587Y0062799D03*
X0177587Y0062466D03*
X0177587Y0061799D03*
X0177587Y0061466D03*
X0195587Y0059799D03*
X0195587Y0063799D03*
X0162587Y0033799D03*
X0161587Y0030799D03*
X0160587Y0027799D03*
X0160587Y0027466D03*
X0159587Y0024799D03*
X0159587Y0024466D03*
X0158587Y0021799D03*
X0158587Y0021466D03*
X0138587Y0021466D03*
X0138587Y0020799D03*
X0137587Y0024466D03*
X0136587Y0027466D03*
X0135587Y0030466D03*
X0134587Y0033466D03*
X0134587Y0033799D03*
X0133587Y0036466D03*
D17*
X0133587Y0036132D03*
X0134587Y0033132D03*
X0135587Y0030132D03*
X0136587Y0027132D03*
X0137587Y0024132D03*
X0138587Y0021132D03*
X0159587Y0025132D03*
X0160587Y0028132D03*
X0161587Y0031132D03*
X0162587Y0034132D03*
X0148587Y0055132D03*
X0148587Y0056132D03*
X0148587Y0057132D03*
X0148587Y0058132D03*
X0148587Y0059132D03*
X0148587Y0060132D03*
X0148587Y0061132D03*
X0148587Y0062132D03*
X0148587Y0063132D03*
X0148587Y0064132D03*
X0148587Y0065132D03*
X0135587Y0067132D03*
X0127587Y0071132D03*
X0177587Y0068132D03*
X0177587Y0067132D03*
X0177587Y0066132D03*
X0177587Y0065132D03*
X0177587Y0064132D03*
X0177587Y0063132D03*
X0177587Y0062132D03*
X0195587Y0060132D03*
X0195587Y0064132D03*
D18*
X0158752Y0022132D03*
X0158422Y0021132D03*
X0141752Y0043132D03*
X0126422Y0063132D03*
X0126422Y0064132D03*
X0126422Y0065132D03*
X0126422Y0066132D03*
X0126422Y0067132D03*
X0126422Y0068132D03*
X0126422Y0070132D03*
X0126422Y0071132D03*
X0128422Y0069132D03*
X0129422Y0067132D03*
X0129752Y0066132D03*
X0130422Y0065132D03*
X0135752Y0065132D03*
X0135752Y0066132D03*
X0135422Y0068132D03*
X0135422Y0069132D03*
X0148422Y0066132D03*
D19*
X0135752Y0065466D03*
X0135752Y0064799D03*
X0135752Y0064466D03*
X0131752Y0064799D03*
X0129752Y0066466D03*
X0129422Y0066799D03*
X0128752Y0068466D03*
X0128752Y0068799D03*
X0127752Y0070466D03*
X0127752Y0070799D03*
X0126422Y0070799D03*
X0126422Y0070466D03*
X0126422Y0069799D03*
X0126422Y0069466D03*
X0126422Y0068799D03*
X0126422Y0067799D03*
X0126422Y0067466D03*
X0126422Y0066799D03*
X0126422Y0066466D03*
X0126422Y0065799D03*
X0126422Y0065466D03*
X0126422Y0064799D03*
X0126422Y0063466D03*
X0133422Y0068466D03*
X0133752Y0069466D03*
X0135422Y0069466D03*
X0135422Y0069799D03*
X0135422Y0070466D03*
X0135422Y0068799D03*
X0135422Y0068466D03*
X0135422Y0067799D03*
X0135422Y0067466D03*
X0135422Y0072799D03*
X0160752Y0060466D03*
X0163752Y0036799D03*
X0162752Y0034466D03*
X0162422Y0033466D03*
X0161752Y0031466D03*
X0161422Y0030466D03*
X0160752Y0028466D03*
X0137752Y0023799D03*
X0137422Y0024799D03*
X0136752Y0026799D03*
X0136422Y0027799D03*
X0135752Y0029799D03*
X0135422Y0030799D03*
X0133422Y0036799D03*
D20*
X0112087Y0040466D03*
X0112087Y0040799D03*
X0111757Y0041466D03*
X0111757Y0041799D03*
X0111757Y0042466D03*
X0111757Y0042799D03*
X0112087Y0043466D03*
X0112087Y0043799D03*
X0112417Y0044466D03*
X0112417Y0039799D03*
X0119087Y0039799D03*
X0119417Y0040466D03*
X0119417Y0040799D03*
X0119757Y0041466D03*
X0119757Y0041799D03*
X0119757Y0042466D03*
X0119757Y0042799D03*
X0119417Y0043466D03*
X0119417Y0043799D03*
X0119087Y0044799D03*
X0134087Y0037466D03*
X0134757Y0037799D03*
X0136087Y0038799D03*
X0137087Y0039466D03*
X0137417Y0039799D03*
X0138417Y0040466D03*
X0138757Y0040799D03*
X0139757Y0041466D03*
X0140087Y0041799D03*
X0141087Y0042466D03*
X0141417Y0042799D03*
X0145417Y0043466D03*
X0145417Y0043799D03*
X0145417Y0044466D03*
X0145417Y0044799D03*
X0145417Y0045466D03*
X0145417Y0045799D03*
X0145417Y0046466D03*
X0145417Y0046799D03*
X0145417Y0047466D03*
X0145417Y0047799D03*
X0145417Y0048466D03*
X0145417Y0048799D03*
X0145417Y0049466D03*
X0145417Y0049799D03*
X0147087Y0049799D03*
X0147757Y0048799D03*
X0147757Y0048466D03*
X0148417Y0047799D03*
X0148417Y0047466D03*
X0149087Y0046466D03*
X0149757Y0045466D03*
X0151757Y0045466D03*
X0151757Y0045799D03*
X0151757Y0046466D03*
X0151757Y0046799D03*
X0151757Y0047466D03*
X0151757Y0047799D03*
X0151757Y0048466D03*
X0151757Y0048799D03*
X0151757Y0049466D03*
X0151757Y0049799D03*
X0151757Y0050466D03*
X0151757Y0050799D03*
X0151757Y0051466D03*
X0151757Y0051799D03*
X0151757Y0044799D03*
X0155417Y0042799D03*
X0155757Y0042466D03*
X0156757Y0041799D03*
X0157087Y0041466D03*
X0158087Y0040799D03*
X0158757Y0040466D03*
X0159417Y0039799D03*
X0160087Y0039466D03*
X0160757Y0038799D03*
X0161417Y0038466D03*
X0162417Y0037799D03*
X0162757Y0037466D03*
X0182417Y0063466D03*
X0182087Y0063799D03*
X0181757Y0064466D03*
X0181417Y0064799D03*
X0181087Y0065466D03*
X0180757Y0065799D03*
X0180417Y0066466D03*
X0180087Y0066799D03*
X0179757Y0067466D03*
X0179087Y0068466D03*
X0177757Y0070466D03*
X0173087Y0070799D03*
X0170087Y0072466D03*
X0168417Y0073466D03*
X0167757Y0073799D03*
X0166757Y0074466D03*
X0166087Y0074799D03*
X0163087Y0074799D03*
X0162417Y0074466D03*
X0160757Y0073466D03*
X0156087Y0070799D03*
X0154417Y0069799D03*
X0153757Y0069466D03*
X0152087Y0068466D03*
X0150417Y0067466D03*
X0135087Y0071466D03*
X0135087Y0073466D03*
X0126757Y0072799D03*
X0131087Y0064466D03*
X0134087Y0034799D03*
X0161087Y0091466D03*
X0161087Y0091799D03*
X0160757Y0092466D03*
X0160757Y0092799D03*
X0160757Y0093466D03*
X0160757Y0093799D03*
X0160757Y0094466D03*
X0160757Y0094799D03*
X0160757Y0095466D03*
X0167757Y0096466D03*
X0168087Y0095799D03*
X0168087Y0095466D03*
X0168417Y0094799D03*
X0168417Y0094466D03*
X0168417Y0093799D03*
X0168417Y0093466D03*
X0168417Y0092799D03*
X0168417Y0092466D03*
X0168087Y0091799D03*
X0183757Y0070466D03*
X0183757Y0069799D03*
X0183757Y0069466D03*
X0183757Y0068799D03*
X0183757Y0068466D03*
X0183757Y0067799D03*
X0183757Y0067466D03*
X0183757Y0066799D03*
X0183757Y0066466D03*
X0183757Y0065799D03*
X0183757Y0065466D03*
X0183757Y0064799D03*
X0183757Y0064466D03*
X0183757Y0063799D03*
X0183757Y0063466D03*
X0187087Y0063466D03*
X0187087Y0063799D03*
X0187087Y0064466D03*
X0187087Y0064799D03*
X0187087Y0065466D03*
X0187087Y0066799D03*
X0187087Y0067466D03*
X0187087Y0067799D03*
X0187087Y0068466D03*
X0187087Y0068799D03*
X0187087Y0069466D03*
X0187087Y0069799D03*
X0187087Y0070466D03*
X0193087Y0070466D03*
X0193087Y0069799D03*
X0193087Y0069466D03*
X0193087Y0068799D03*
X0193087Y0068466D03*
X0193087Y0067799D03*
X0193087Y0067466D03*
X0193087Y0066799D03*
X0193087Y0065466D03*
X0193087Y0064799D03*
X0193087Y0064466D03*
X0193087Y0063799D03*
X0193087Y0063466D03*
X0193087Y0062799D03*
X0193087Y0062466D03*
X0193087Y0061799D03*
X0193087Y0061466D03*
X0195757Y0060466D03*
X0196087Y0060799D03*
X0198417Y0062466D03*
X0198757Y0062799D03*
X0198757Y0064799D03*
X0195757Y0064466D03*
X0187087Y0062799D03*
X0187087Y0062466D03*
X0187087Y0061799D03*
X0187087Y0061466D03*
D21*
X0183422Y0062132D03*
X0165752Y0075132D03*
X0163422Y0075132D03*
X0162422Y0090132D03*
X0166752Y0090132D03*
X0145752Y0051132D03*
X0151422Y0043132D03*
X0133422Y0035132D03*
X0130422Y0036132D03*
D22*
X0132922Y0035466D03*
X0115922Y0046799D03*
X0165922Y0097799D03*
D23*
X0164587Y0075466D03*
X0166917Y0061466D03*
X0161257Y0061466D03*
X0145917Y0050799D03*
X0151257Y0043799D03*
X0131587Y0035799D03*
X0129917Y0039799D03*
X0127917Y0040466D03*
X0126917Y0040799D03*
X0124917Y0041466D03*
X0123257Y0038466D03*
X0125257Y0037799D03*
X0126257Y0037466D03*
X0117917Y0038466D03*
X0115917Y0037466D03*
X0183257Y0062466D03*
X0183257Y0062799D03*
X0197257Y0065466D03*
D24*
X0166752Y0097466D03*
X0145752Y0051466D03*
X0151422Y0043466D03*
X0129422Y0036466D03*
X0128422Y0036799D03*
X0123752Y0041799D03*
X0122422Y0038799D03*
X0118422Y0038799D03*
X0113752Y0038466D03*
X0113422Y0045799D03*
D25*
X0124257Y0038132D03*
X0127257Y0037132D03*
X0128917Y0040132D03*
X0125917Y0041132D03*
X0151257Y0044132D03*
X0164917Y0061132D03*
X0178257Y0069132D03*
X0164587Y0089132D03*
D26*
X0167757Y0091132D03*
X0168087Y0092132D03*
X0168417Y0093132D03*
X0168417Y0094132D03*
X0168417Y0095132D03*
X0168087Y0096132D03*
X0161087Y0096132D03*
X0160757Y0095132D03*
X0160757Y0094132D03*
X0160757Y0093132D03*
X0160757Y0092132D03*
X0161417Y0091132D03*
X0160087Y0073132D03*
X0158417Y0072132D03*
X0156757Y0071132D03*
X0151417Y0068132D03*
X0149757Y0067132D03*
X0135087Y0073132D03*
X0126757Y0072132D03*
X0131087Y0064132D03*
X0145417Y0050132D03*
X0145417Y0049132D03*
X0145417Y0048132D03*
X0145417Y0047132D03*
X0145417Y0046132D03*
X0145417Y0045132D03*
X0145417Y0044132D03*
X0145417Y0043132D03*
X0148757Y0047132D03*
X0149417Y0046132D03*
X0150087Y0045132D03*
X0151757Y0045132D03*
X0151757Y0046132D03*
X0151757Y0047132D03*
X0151757Y0048132D03*
X0151757Y0049132D03*
X0151757Y0050132D03*
X0151757Y0051132D03*
X0148087Y0048132D03*
X0147417Y0049132D03*
X0146757Y0050132D03*
X0140757Y0042132D03*
X0139417Y0041132D03*
X0137757Y0040132D03*
X0136417Y0039132D03*
X0133757Y0037132D03*
X0119757Y0041132D03*
X0119757Y0042132D03*
X0119757Y0043132D03*
X0119417Y0044132D03*
X0118757Y0045132D03*
X0119417Y0040132D03*
X0112757Y0045132D03*
X0112087Y0044132D03*
X0112087Y0043132D03*
X0111757Y0042132D03*
X0112087Y0041132D03*
X0156417Y0042132D03*
X0157757Y0041132D03*
X0159087Y0040132D03*
X0160417Y0039132D03*
X0161757Y0038132D03*
X0163087Y0037132D03*
X0182417Y0063132D03*
X0183757Y0063132D03*
X0183757Y0064132D03*
X0183757Y0065132D03*
X0183757Y0066132D03*
X0183757Y0067132D03*
X0183757Y0068132D03*
X0183757Y0069132D03*
X0183757Y0070132D03*
X0187087Y0070132D03*
X0187087Y0069132D03*
X0187087Y0068132D03*
X0187087Y0067132D03*
X0187087Y0065132D03*
X0187087Y0064132D03*
X0187087Y0063132D03*
X0187087Y0062132D03*
X0193087Y0062132D03*
X0193087Y0063132D03*
X0193087Y0064132D03*
X0193087Y0065132D03*
X0193087Y0067132D03*
X0193087Y0068132D03*
X0193087Y0069132D03*
X0193087Y0070132D03*
X0198087Y0062132D03*
X0196417Y0061132D03*
X0180087Y0067132D03*
X0179417Y0068132D03*
X0172417Y0071132D03*
X0170757Y0072132D03*
D27*
X0164587Y0089466D03*
X0197257Y0059466D03*
X0115917Y0037799D03*
D28*
X0115757Y0038132D03*
D29*
X0112922Y0039132D03*
X0112252Y0040132D03*
X0134922Y0038132D03*
X0153252Y0069132D03*
X0154922Y0070132D03*
X0161922Y0074132D03*
X0167252Y0074132D03*
X0168922Y0073132D03*
X0177922Y0070132D03*
X0181252Y0065132D03*
X0181922Y0064132D03*
X0166252Y0059132D03*
X0134922Y0071132D03*
X0161922Y0097132D03*
X0167252Y0097132D03*
D30*
X0134757Y0038466D03*
D31*
X0148922Y0046799D03*
X0150252Y0044799D03*
X0147252Y0049466D03*
X0149252Y0066799D03*
X0150922Y0067799D03*
X0157252Y0071466D03*
X0157922Y0071799D03*
X0158922Y0072466D03*
X0161252Y0073799D03*
X0171252Y0071799D03*
X0171922Y0071466D03*
X0167252Y0090466D03*
X0167922Y0091466D03*
X0161922Y0090466D03*
X0160922Y0095799D03*
X0161252Y0096466D03*
X0162252Y0097466D03*
X0196922Y0061466D03*
X0126922Y0071466D03*
X0126922Y0071799D03*
X0112922Y0045466D03*
X0119252Y0044466D03*
X0118922Y0039466D03*
X0113252Y0038799D03*
D32*
X0118087Y0045799D03*
X0131087Y0039466D03*
X0133087Y0038799D03*
X0178087Y0069466D03*
X0178087Y0069799D03*
D33*
X0180587Y0066132D03*
X0160587Y0061132D03*
X0126587Y0073132D03*
X0118587Y0039132D03*
D34*
X0132087Y0039132D03*
D35*
X0145587Y0051799D03*
X0149587Y0045799D03*
X0152587Y0068799D03*
X0155587Y0070466D03*
X0159587Y0072799D03*
X0169587Y0072799D03*
X0173587Y0070466D03*
X0179587Y0067799D03*
X0183587Y0061799D03*
X0183587Y0061466D03*
X0197587Y0061799D03*
X0167587Y0090799D03*
X0167587Y0096799D03*
X0161587Y0096799D03*
X0161587Y0090799D03*
X0118587Y0045466D03*
X0112587Y0044799D03*
X0112587Y0039466D03*
D36*
X0146087Y0050466D03*
X0151087Y0044466D03*
X0163087Y0097799D03*
D37*
X0117252Y0046132D03*
X0114252Y0046132D03*
D38*
X0115752Y0046466D03*
D39*
X0163752Y0058799D03*
D40*
X0161752Y0059132D03*
D41*
X0197087Y0059132D03*
D42*
X0197417Y0065132D03*
D43*
X0190087Y0065799D03*
X0190087Y0066466D03*
D44*
X0190087Y0066132D03*
D45*
X0178422Y0068799D03*
D46*
X0164587Y0089799D03*
D47*
X0164422Y0098132D03*
D48*
X0164587Y0098466D03*
M02*
