# Supplementary material for: The Language of Glove: Wireless gesture decoder with low-power and stretchable hybrid electronics
Source: PLoS One. 2017 Jul 12;12(7):e0179766. doi: 10.1371/journal.pone.0179766 (PMC5507487; doi:10.1371/journal.pone.0179766)
Supplement: S1 File — (ZIP) [file pone.0179766.s017.zip › Tim Board 1.GBS]

G75*
%MOIN*%
%OFA0B0*%
%FSLAX25Y25*%
%IPPOS*%
%LPD*%
%AMOC8*
5,1,8,0,0,1.08239X$1,22.5*
%
%ADD10C,0.05131*%
%ADD11C,0.08200*%
%ADD12R,0.08200X0.08200*%
%ADD13C,0.06700*%
%ADD14C,0.06350*%
%ADD15C,0.07000*%
D10*
X0014097Y0011800D03*
X0199097Y0016800D03*
X0199097Y0226800D03*
X0014097Y0231800D03*
D11*
X0109097Y0106800D03*
X0109097Y0096800D03*
X0109097Y0086800D03*
X0144097Y0086800D03*
X0144097Y0096800D03*
X0144097Y0106800D03*
X0184097Y0101800D03*
X0184097Y0091800D03*
X0184097Y0081800D03*
X0184097Y0111800D03*
X0184097Y0121800D03*
X0184097Y0131800D03*
X0184097Y0141800D03*
X0184097Y0151800D03*
X0184097Y0161800D03*
X0184097Y0171800D03*
X0179097Y0041800D03*
X0179097Y0031800D03*
X0179097Y0021800D03*
X0144097Y0021800D03*
X0144097Y0031800D03*
X0144097Y0041800D03*
X0109097Y0041800D03*
X0109097Y0031800D03*
X0109097Y0021800D03*
D12*
X0109097Y0051800D03*
X0144097Y0051800D03*
X0179097Y0051800D03*
X0144097Y0116800D03*
X0109097Y0116800D03*
D13*
X0058034Y0176800D03*
X0050160Y0176800D03*
X0028034Y0176800D03*
X0020160Y0176800D03*
D14*
X0024097Y0201800D03*
X0034097Y0201800D03*
X0044097Y0201800D03*
D15*
X0024097Y0151800D03*
X0024097Y0141800D03*
X0024097Y0131800D03*
X0024097Y0121800D03*
X0024097Y0111800D03*
X0024097Y0101800D03*
X0024097Y0091800D03*
X0024097Y0081800D03*
X0024097Y0071800D03*
X0024097Y0061800D03*
X0024097Y0051800D03*
X0024097Y0041800D03*
X0024097Y0031800D03*
X0024097Y0021800D03*
X0034097Y0021800D03*
X0044097Y0021800D03*
X0054097Y0021800D03*
X0054097Y0031800D03*
X0054097Y0041800D03*
X0054097Y0051800D03*
X0054097Y0061800D03*
X0054097Y0071800D03*
X0054097Y0081800D03*
X0054097Y0091800D03*
X0064097Y0091800D03*
X0064097Y0081800D03*
X0064097Y0071800D03*
X0064097Y0061800D03*
X0064097Y0051800D03*
X0064097Y0041800D03*
X0064097Y0031800D03*
X0064097Y0021800D03*
X0074097Y0021800D03*
X0084097Y0021800D03*
X0084097Y0031800D03*
X0084097Y0041800D03*
X0084097Y0051800D03*
X0084097Y0061800D03*
X0084097Y0071800D03*
X0084097Y0081800D03*
X0084097Y0091800D03*
X0084097Y0101800D03*
X0074097Y0101800D03*
X0074097Y0111800D03*
X0084097Y0111800D03*
X0084097Y0121800D03*
X0074097Y0121800D03*
X0084097Y0131800D03*
X0084097Y0141800D03*
X0074097Y0141800D03*
X0084097Y0151800D03*
M02*
