# Supplementary material for: The Language of Glove: Wireless gesture decoder with low-power and stretchable hybrid electronics
Source: PLoS One. 2017 Jul 12;12(7):e0179766. doi: 10.1371/journal.pone.0179766 (PMC5507487; doi:10.1371/journal.pone.0179766)
Supplement: S1 File — (ZIP) [file pone.0179766.s017.zip › Tim Board 1.GTL]

G75*
%MOIN*%
%OFA0B0*%
%FSLAX25Y25*%
%IPPOS*%
%LPD*%
%AMOC8*
5,1,8,0,0,1.08239X$1,22.5*
%
%ADD10C,0.00000*%
%ADD11R,0.05906X0.05118*%
%ADD12R,0.04800X0.08800*%
%ADD13R,0.14173X0.08661*%
%ADD14C,0.07400*%
%ADD15R,0.07400X0.07400*%
%ADD16C,0.05900*%
%ADD17C,0.05550*%
%ADD18C,0.06200*%
%ADD19C,0.05000*%
%ADD20R,0.05512X0.04331*%
%ADD21C,0.01200*%
%ADD22C,0.04000*%
%ADD23C,0.01600*%
D10*
X0009097Y0006800D02*
X0009097Y0236761D01*
X0207798Y0236761D01*
X0207798Y0006800D01*
X0009097Y0006800D01*
X0011932Y0011800D02*
X0011934Y0011893D01*
X0011940Y0011985D01*
X0011950Y0012077D01*
X0011964Y0012168D01*
X0011981Y0012259D01*
X0012003Y0012349D01*
X0012028Y0012438D01*
X0012057Y0012526D01*
X0012090Y0012612D01*
X0012127Y0012697D01*
X0012167Y0012781D01*
X0012211Y0012862D01*
X0012258Y0012942D01*
X0012308Y0013020D01*
X0012362Y0013095D01*
X0012419Y0013168D01*
X0012479Y0013238D01*
X0012542Y0013306D01*
X0012608Y0013371D01*
X0012676Y0013433D01*
X0012747Y0013493D01*
X0012821Y0013549D01*
X0012897Y0013602D01*
X0012975Y0013651D01*
X0013055Y0013698D01*
X0013137Y0013740D01*
X0013221Y0013780D01*
X0013306Y0013815D01*
X0013393Y0013847D01*
X0013481Y0013876D01*
X0013570Y0013900D01*
X0013660Y0013921D01*
X0013751Y0013937D01*
X0013843Y0013950D01*
X0013935Y0013959D01*
X0014028Y0013964D01*
X0014120Y0013965D01*
X0014213Y0013962D01*
X0014305Y0013955D01*
X0014397Y0013944D01*
X0014488Y0013929D01*
X0014579Y0013911D01*
X0014669Y0013888D01*
X0014757Y0013862D01*
X0014845Y0013832D01*
X0014931Y0013798D01*
X0015015Y0013761D01*
X0015098Y0013719D01*
X0015179Y0013675D01*
X0015259Y0013627D01*
X0015336Y0013576D01*
X0015410Y0013521D01*
X0015483Y0013463D01*
X0015553Y0013403D01*
X0015620Y0013339D01*
X0015684Y0013273D01*
X0015746Y0013203D01*
X0015804Y0013132D01*
X0015859Y0013058D01*
X0015911Y0012981D01*
X0015960Y0012902D01*
X0016006Y0012822D01*
X0016048Y0012739D01*
X0016086Y0012655D01*
X0016121Y0012569D01*
X0016152Y0012482D01*
X0016179Y0012394D01*
X0016202Y0012304D01*
X0016222Y0012214D01*
X0016238Y0012123D01*
X0016250Y0012031D01*
X0016258Y0011939D01*
X0016262Y0011846D01*
X0016262Y0011754D01*
X0016258Y0011661D01*
X0016250Y0011569D01*
X0016238Y0011477D01*
X0016222Y0011386D01*
X0016202Y0011296D01*
X0016179Y0011206D01*
X0016152Y0011118D01*
X0016121Y0011031D01*
X0016086Y0010945D01*
X0016048Y0010861D01*
X0016006Y0010778D01*
X0015960Y0010698D01*
X0015911Y0010619D01*
X0015859Y0010542D01*
X0015804Y0010468D01*
X0015746Y0010397D01*
X0015684Y0010327D01*
X0015620Y0010261D01*
X0015553Y0010197D01*
X0015483Y0010137D01*
X0015410Y0010079D01*
X0015336Y0010024D01*
X0015259Y0009973D01*
X0015180Y0009925D01*
X0015098Y0009881D01*
X0015015Y0009839D01*
X0014931Y0009802D01*
X0014845Y0009768D01*
X0014757Y0009738D01*
X0014669Y0009712D01*
X0014579Y0009689D01*
X0014488Y0009671D01*
X0014397Y0009656D01*
X0014305Y0009645D01*
X0014213Y0009638D01*
X0014120Y0009635D01*
X0014028Y0009636D01*
X0013935Y0009641D01*
X0013843Y0009650D01*
X0013751Y0009663D01*
X0013660Y0009679D01*
X0013570Y0009700D01*
X0013481Y0009724D01*
X0013393Y0009753D01*
X0013306Y0009785D01*
X0013221Y0009820D01*
X0013137Y0009860D01*
X0013055Y0009902D01*
X0012975Y0009949D01*
X0012897Y0009998D01*
X0012821Y0010051D01*
X0012747Y0010107D01*
X0012676Y0010167D01*
X0012608Y0010229D01*
X0012542Y0010294D01*
X0012479Y0010362D01*
X0012419Y0010432D01*
X0012362Y0010505D01*
X0012308Y0010580D01*
X0012258Y0010658D01*
X0012211Y0010738D01*
X0012167Y0010819D01*
X0012127Y0010903D01*
X0012090Y0010988D01*
X0012057Y0011074D01*
X0012028Y0011162D01*
X0012003Y0011251D01*
X0011981Y0011341D01*
X0011964Y0011432D01*
X0011950Y0011523D01*
X0011940Y0011615D01*
X0011934Y0011707D01*
X0011932Y0011800D01*
X0196932Y0016800D02*
X0196934Y0016893D01*
X0196940Y0016985D01*
X0196950Y0017077D01*
X0196964Y0017168D01*
X0196981Y0017259D01*
X0197003Y0017349D01*
X0197028Y0017438D01*
X0197057Y0017526D01*
X0197090Y0017612D01*
X0197127Y0017697D01*
X0197167Y0017781D01*
X0197211Y0017862D01*
X0197258Y0017942D01*
X0197308Y0018020D01*
X0197362Y0018095D01*
X0197419Y0018168D01*
X0197479Y0018238D01*
X0197542Y0018306D01*
X0197608Y0018371D01*
X0197676Y0018433D01*
X0197747Y0018493D01*
X0197821Y0018549D01*
X0197897Y0018602D01*
X0197975Y0018651D01*
X0198055Y0018698D01*
X0198137Y0018740D01*
X0198221Y0018780D01*
X0198306Y0018815D01*
X0198393Y0018847D01*
X0198481Y0018876D01*
X0198570Y0018900D01*
X0198660Y0018921D01*
X0198751Y0018937D01*
X0198843Y0018950D01*
X0198935Y0018959D01*
X0199028Y0018964D01*
X0199120Y0018965D01*
X0199213Y0018962D01*
X0199305Y0018955D01*
X0199397Y0018944D01*
X0199488Y0018929D01*
X0199579Y0018911D01*
X0199669Y0018888D01*
X0199757Y0018862D01*
X0199845Y0018832D01*
X0199931Y0018798D01*
X0200015Y0018761D01*
X0200098Y0018719D01*
X0200179Y0018675D01*
X0200259Y0018627D01*
X0200336Y0018576D01*
X0200410Y0018521D01*
X0200483Y0018463D01*
X0200553Y0018403D01*
X0200620Y0018339D01*
X0200684Y0018273D01*
X0200746Y0018203D01*
X0200804Y0018132D01*
X0200859Y0018058D01*
X0200911Y0017981D01*
X0200960Y0017902D01*
X0201006Y0017822D01*
X0201048Y0017739D01*
X0201086Y0017655D01*
X0201121Y0017569D01*
X0201152Y0017482D01*
X0201179Y0017394D01*
X0201202Y0017304D01*
X0201222Y0017214D01*
X0201238Y0017123D01*
X0201250Y0017031D01*
X0201258Y0016939D01*
X0201262Y0016846D01*
X0201262Y0016754D01*
X0201258Y0016661D01*
X0201250Y0016569D01*
X0201238Y0016477D01*
X0201222Y0016386D01*
X0201202Y0016296D01*
X0201179Y0016206D01*
X0201152Y0016118D01*
X0201121Y0016031D01*
X0201086Y0015945D01*
X0201048Y0015861D01*
X0201006Y0015778D01*
X0200960Y0015698D01*
X0200911Y0015619D01*
X0200859Y0015542D01*
X0200804Y0015468D01*
X0200746Y0015397D01*
X0200684Y0015327D01*
X0200620Y0015261D01*
X0200553Y0015197D01*
X0200483Y0015137D01*
X0200410Y0015079D01*
X0200336Y0015024D01*
X0200259Y0014973D01*
X0200180Y0014925D01*
X0200098Y0014881D01*
X0200015Y0014839D01*
X0199931Y0014802D01*
X0199845Y0014768D01*
X0199757Y0014738D01*
X0199669Y0014712D01*
X0199579Y0014689D01*
X0199488Y0014671D01*
X0199397Y0014656D01*
X0199305Y0014645D01*
X0199213Y0014638D01*
X0199120Y0014635D01*
X0199028Y0014636D01*
X0198935Y0014641D01*
X0198843Y0014650D01*
X0198751Y0014663D01*
X0198660Y0014679D01*
X0198570Y0014700D01*
X0198481Y0014724D01*
X0198393Y0014753D01*
X0198306Y0014785D01*
X0198221Y0014820D01*
X0198137Y0014860D01*
X0198055Y0014902D01*
X0197975Y0014949D01*
X0197897Y0014998D01*
X0197821Y0015051D01*
X0197747Y0015107D01*
X0197676Y0015167D01*
X0197608Y0015229D01*
X0197542Y0015294D01*
X0197479Y0015362D01*
X0197419Y0015432D01*
X0197362Y0015505D01*
X0197308Y0015580D01*
X0197258Y0015658D01*
X0197211Y0015738D01*
X0197167Y0015819D01*
X0197127Y0015903D01*
X0197090Y0015988D01*
X0197057Y0016074D01*
X0197028Y0016162D01*
X0197003Y0016251D01*
X0196981Y0016341D01*
X0196964Y0016432D01*
X0196950Y0016523D01*
X0196940Y0016615D01*
X0196934Y0016707D01*
X0196932Y0016800D01*
X0196932Y0226800D02*
X0196934Y0226893D01*
X0196940Y0226985D01*
X0196950Y0227077D01*
X0196964Y0227168D01*
X0196981Y0227259D01*
X0197003Y0227349D01*
X0197028Y0227438D01*
X0197057Y0227526D01*
X0197090Y0227612D01*
X0197127Y0227697D01*
X0197167Y0227781D01*
X0197211Y0227862D01*
X0197258Y0227942D01*
X0197308Y0228020D01*
X0197362Y0228095D01*
X0197419Y0228168D01*
X0197479Y0228238D01*
X0197542Y0228306D01*
X0197608Y0228371D01*
X0197676Y0228433D01*
X0197747Y0228493D01*
X0197821Y0228549D01*
X0197897Y0228602D01*
X0197975Y0228651D01*
X0198055Y0228698D01*
X0198137Y0228740D01*
X0198221Y0228780D01*
X0198306Y0228815D01*
X0198393Y0228847D01*
X0198481Y0228876D01*
X0198570Y0228900D01*
X0198660Y0228921D01*
X0198751Y0228937D01*
X0198843Y0228950D01*
X0198935Y0228959D01*
X0199028Y0228964D01*
X0199120Y0228965D01*
X0199213Y0228962D01*
X0199305Y0228955D01*
X0199397Y0228944D01*
X0199488Y0228929D01*
X0199579Y0228911D01*
X0199669Y0228888D01*
X0199757Y0228862D01*
X0199845Y0228832D01*
X0199931Y0228798D01*
X0200015Y0228761D01*
X0200098Y0228719D01*
X0200179Y0228675D01*
X0200259Y0228627D01*
X0200336Y0228576D01*
X0200410Y0228521D01*
X0200483Y0228463D01*
X0200553Y0228403D01*
X0200620Y0228339D01*
X0200684Y0228273D01*
X0200746Y0228203D01*
X0200804Y0228132D01*
X0200859Y0228058D01*
X0200911Y0227981D01*
X0200960Y0227902D01*
X0201006Y0227822D01*
X0201048Y0227739D01*
X0201086Y0227655D01*
X0201121Y0227569D01*
X0201152Y0227482D01*
X0201179Y0227394D01*
X0201202Y0227304D01*
X0201222Y0227214D01*
X0201238Y0227123D01*
X0201250Y0227031D01*
X0201258Y0226939D01*
X0201262Y0226846D01*
X0201262Y0226754D01*
X0201258Y0226661D01*
X0201250Y0226569D01*
X0201238Y0226477D01*
X0201222Y0226386D01*
X0201202Y0226296D01*
X0201179Y0226206D01*
X0201152Y0226118D01*
X0201121Y0226031D01*
X0201086Y0225945D01*
X0201048Y0225861D01*
X0201006Y0225778D01*
X0200960Y0225698D01*
X0200911Y0225619D01*
X0200859Y0225542D01*
X0200804Y0225468D01*
X0200746Y0225397D01*
X0200684Y0225327D01*
X0200620Y0225261D01*
X0200553Y0225197D01*
X0200483Y0225137D01*
X0200410Y0225079D01*
X0200336Y0225024D01*
X0200259Y0224973D01*
X0200180Y0224925D01*
X0200098Y0224881D01*
X0200015Y0224839D01*
X0199931Y0224802D01*
X0199845Y0224768D01*
X0199757Y0224738D01*
X0199669Y0224712D01*
X0199579Y0224689D01*
X0199488Y0224671D01*
X0199397Y0224656D01*
X0199305Y0224645D01*
X0199213Y0224638D01*
X0199120Y0224635D01*
X0199028Y0224636D01*
X0198935Y0224641D01*
X0198843Y0224650D01*
X0198751Y0224663D01*
X0198660Y0224679D01*
X0198570Y0224700D01*
X0198481Y0224724D01*
X0198393Y0224753D01*
X0198306Y0224785D01*
X0198221Y0224820D01*
X0198137Y0224860D01*
X0198055Y0224902D01*
X0197975Y0224949D01*
X0197897Y0224998D01*
X0197821Y0225051D01*
X0197747Y0225107D01*
X0197676Y0225167D01*
X0197608Y0225229D01*
X0197542Y0225294D01*
X0197479Y0225362D01*
X0197419Y0225432D01*
X0197362Y0225505D01*
X0197308Y0225580D01*
X0197258Y0225658D01*
X0197211Y0225738D01*
X0197167Y0225819D01*
X0197127Y0225903D01*
X0197090Y0225988D01*
X0197057Y0226074D01*
X0197028Y0226162D01*
X0197003Y0226251D01*
X0196981Y0226341D01*
X0196964Y0226432D01*
X0196950Y0226523D01*
X0196940Y0226615D01*
X0196934Y0226707D01*
X0196932Y0226800D01*
X0011932Y0231800D02*
X0011934Y0231893D01*
X0011940Y0231985D01*
X0011950Y0232077D01*
X0011964Y0232168D01*
X0011981Y0232259D01*
X0012003Y0232349D01*
X0012028Y0232438D01*
X0012057Y0232526D01*
X0012090Y0232612D01*
X0012127Y0232697D01*
X0012167Y0232781D01*
X0012211Y0232862D01*
X0012258Y0232942D01*
X0012308Y0233020D01*
X0012362Y0233095D01*
X0012419Y0233168D01*
X0012479Y0233238D01*
X0012542Y0233306D01*
X0012608Y0233371D01*
X0012676Y0233433D01*
X0012747Y0233493D01*
X0012821Y0233549D01*
X0012897Y0233602D01*
X0012975Y0233651D01*
X0013055Y0233698D01*
X0013137Y0233740D01*
X0013221Y0233780D01*
X0013306Y0233815D01*
X0013393Y0233847D01*
X0013481Y0233876D01*
X0013570Y0233900D01*
X0013660Y0233921D01*
X0013751Y0233937D01*
X0013843Y0233950D01*
X0013935Y0233959D01*
X0014028Y0233964D01*
X0014120Y0233965D01*
X0014213Y0233962D01*
X0014305Y0233955D01*
X0014397Y0233944D01*
X0014488Y0233929D01*
X0014579Y0233911D01*
X0014669Y0233888D01*
X0014757Y0233862D01*
X0014845Y0233832D01*
X0014931Y0233798D01*
X0015015Y0233761D01*
X0015098Y0233719D01*
X0015179Y0233675D01*
X0015259Y0233627D01*
X0015336Y0233576D01*
X0015410Y0233521D01*
X0015483Y0233463D01*
X0015553Y0233403D01*
X0015620Y0233339D01*
X0015684Y0233273D01*
X0015746Y0233203D01*
X0015804Y0233132D01*
X0015859Y0233058D01*
X0015911Y0232981D01*
X0015960Y0232902D01*
X0016006Y0232822D01*
X0016048Y0232739D01*
X0016086Y0232655D01*
X0016121Y0232569D01*
X0016152Y0232482D01*
X0016179Y0232394D01*
X0016202Y0232304D01*
X0016222Y0232214D01*
X0016238Y0232123D01*
X0016250Y0232031D01*
X0016258Y0231939D01*
X0016262Y0231846D01*
X0016262Y0231754D01*
X0016258Y0231661D01*
X0016250Y0231569D01*
X0016238Y0231477D01*
X0016222Y0231386D01*
X0016202Y0231296D01*
X0016179Y0231206D01*
X0016152Y0231118D01*
X0016121Y0231031D01*
X0016086Y0230945D01*
X0016048Y0230861D01*
X0016006Y0230778D01*
X0015960Y0230698D01*
X0015911Y0230619D01*
X0015859Y0230542D01*
X0015804Y0230468D01*
X0015746Y0230397D01*
X0015684Y0230327D01*
X0015620Y0230261D01*
X0015553Y0230197D01*
X0015483Y0230137D01*
X0015410Y0230079D01*
X0015336Y0230024D01*
X0015259Y0229973D01*
X0015180Y0229925D01*
X0015098Y0229881D01*
X0015015Y0229839D01*
X0014931Y0229802D01*
X0014845Y0229768D01*
X0014757Y0229738D01*
X0014669Y0229712D01*
X0014579Y0229689D01*
X0014488Y0229671D01*
X0014397Y0229656D01*
X0014305Y0229645D01*
X0014213Y0229638D01*
X0014120Y0229635D01*
X0014028Y0229636D01*
X0013935Y0229641D01*
X0013843Y0229650D01*
X0013751Y0229663D01*
X0013660Y0229679D01*
X0013570Y0229700D01*
X0013481Y0229724D01*
X0013393Y0229753D01*
X0013306Y0229785D01*
X0013221Y0229820D01*
X0013137Y0229860D01*
X0013055Y0229902D01*
X0012975Y0229949D01*
X0012897Y0229998D01*
X0012821Y0230051D01*
X0012747Y0230107D01*
X0012676Y0230167D01*
X0012608Y0230229D01*
X0012542Y0230294D01*
X0012479Y0230362D01*
X0012419Y0230432D01*
X0012362Y0230505D01*
X0012308Y0230580D01*
X0012258Y0230658D01*
X0012211Y0230738D01*
X0012167Y0230819D01*
X0012127Y0230903D01*
X0012090Y0230988D01*
X0012057Y0231074D01*
X0012028Y0231162D01*
X0012003Y0231251D01*
X0011981Y0231341D01*
X0011964Y0231432D01*
X0011950Y0231523D01*
X0011940Y0231615D01*
X0011934Y0231707D01*
X0011932Y0231800D01*
D11*
X0064097Y0215146D03*
X0064097Y0208454D03*
X0109097Y0180146D03*
X0109097Y0173454D03*
X0124097Y0173454D03*
X0124097Y0180146D03*
X0169097Y0198454D03*
X0169097Y0205146D03*
X0184097Y0205146D03*
X0184097Y0198454D03*
D12*
X0143197Y0199600D03*
X0134097Y0199600D03*
X0124997Y0199600D03*
X0098197Y0199600D03*
X0089097Y0199600D03*
X0079997Y0199600D03*
D13*
X0089097Y0224001D03*
X0134097Y0224001D03*
D14*
X0184097Y0171800D03*
X0184097Y0161800D03*
X0184097Y0151800D03*
X0184097Y0141800D03*
X0184097Y0131800D03*
X0184097Y0121800D03*
X0184097Y0111800D03*
X0184097Y0101800D03*
X0184097Y0091800D03*
X0184097Y0081800D03*
X0179097Y0041800D03*
X0179097Y0031800D03*
X0179097Y0021800D03*
X0144097Y0021800D03*
X0144097Y0031800D03*
X0144097Y0041800D03*
X0109097Y0041800D03*
X0109097Y0031800D03*
X0109097Y0021800D03*
X0109097Y0086800D03*
X0109097Y0096800D03*
X0109097Y0106800D03*
X0144097Y0106800D03*
X0144097Y0096800D03*
X0144097Y0086800D03*
D15*
X0144097Y0116800D03*
X0109097Y0116800D03*
X0109097Y0051800D03*
X0144097Y0051800D03*
X0179097Y0051800D03*
D16*
X0058034Y0176800D03*
X0050160Y0176800D03*
X0028034Y0176800D03*
X0020160Y0176800D03*
D17*
X0024097Y0201800D03*
X0034097Y0201800D03*
X0044097Y0201800D03*
D18*
X0024097Y0151800D03*
X0024097Y0141800D03*
X0024097Y0131800D03*
X0024097Y0121800D03*
X0024097Y0111800D03*
X0024097Y0101800D03*
X0024097Y0091800D03*
X0024097Y0081800D03*
X0024097Y0071800D03*
X0024097Y0061800D03*
X0024097Y0051800D03*
X0024097Y0041800D03*
X0024097Y0031800D03*
X0024097Y0021800D03*
X0034097Y0021800D03*
X0044097Y0021800D03*
X0054097Y0021800D03*
X0054097Y0031800D03*
X0054097Y0041800D03*
X0054097Y0051800D03*
X0054097Y0061800D03*
X0054097Y0071800D03*
X0054097Y0081800D03*
X0054097Y0091800D03*
X0064097Y0091800D03*
X0064097Y0081800D03*
X0064097Y0071800D03*
X0064097Y0061800D03*
X0064097Y0051800D03*
X0064097Y0041800D03*
X0064097Y0031800D03*
X0064097Y0021800D03*
X0074097Y0021800D03*
X0084097Y0021800D03*
X0084097Y0031800D03*
X0084097Y0041800D03*
X0084097Y0051800D03*
X0084097Y0061800D03*
X0084097Y0071800D03*
X0084097Y0081800D03*
X0084097Y0091800D03*
X0084097Y0101800D03*
X0074097Y0101800D03*
X0074097Y0111800D03*
X0084097Y0111800D03*
X0084097Y0121800D03*
X0074097Y0121800D03*
X0084097Y0131800D03*
X0084097Y0141800D03*
X0074097Y0141800D03*
X0084097Y0151800D03*
D19*
X0044097Y0221800D03*
X0074097Y0226800D03*
X0169097Y0221800D03*
X0194097Y0031800D03*
D20*
X0159097Y0172863D03*
X0159097Y0180737D03*
X0139097Y0180737D03*
X0139097Y0172863D03*
X0094097Y0172863D03*
X0094097Y0180737D03*
X0079097Y0180737D03*
X0079097Y0172863D03*
D21*
X0079097Y0180737D02*
X0079097Y0181800D01*
X0094097Y0181800D01*
X0094097Y0180737D01*
X0094097Y0174300D02*
X0094097Y0172863D01*
X0094097Y0161800D01*
X0084097Y0151800D01*
X0081597Y0136800D02*
X0174097Y0136800D01*
X0179097Y0131800D01*
X0184097Y0131800D01*
X0184097Y0121800D02*
X0179097Y0121800D01*
X0174097Y0126800D01*
X0141597Y0126800D01*
X0136597Y0121800D01*
X0136597Y0101800D01*
X0111597Y0076800D01*
X0081597Y0076800D01*
X0079097Y0074300D01*
X0079097Y0066800D01*
X0064097Y0051800D01*
X0084097Y0071800D02*
X0101597Y0054300D01*
X0101597Y0044300D01*
X0104097Y0041800D01*
X0109097Y0041800D01*
X0109097Y0031800D01*
X0094097Y0011800D02*
X0146597Y0011800D01*
X0171597Y0036800D01*
X0171597Y0056800D01*
X0194097Y0079300D01*
X0194097Y0166800D01*
X0189097Y0171800D01*
X0184097Y0171800D01*
X0169097Y0166800D02*
X0169097Y0161800D01*
X0179097Y0151800D01*
X0184097Y0151800D01*
X0184097Y0141800D02*
X0179097Y0141800D01*
X0161597Y0159300D01*
X0106597Y0159300D01*
X0116597Y0169300D02*
X0116597Y0179300D01*
X0124097Y0179300D01*
X0124097Y0180146D01*
X0116597Y0179300D02*
X0109097Y0179300D01*
X0109097Y0180146D01*
X0109097Y0189300D01*
X0099097Y0189300D01*
X0089097Y0199300D01*
X0089097Y0199600D01*
X0089097Y0204300D01*
X0074097Y0219300D01*
X0074097Y0226800D01*
X0079097Y0229300D02*
X0074097Y0234300D01*
X0071597Y0234300D01*
X0051597Y0214300D01*
X0044097Y0221800D01*
X0051597Y0214300D02*
X0054097Y0211800D01*
X0044097Y0201800D01*
X0054097Y0211800D02*
X0056597Y0209300D01*
X0064097Y0209300D01*
X0064097Y0208454D01*
X0079097Y0199300D02*
X0079997Y0199600D01*
X0079097Y0199300D02*
X0079097Y0181800D01*
X0094097Y0174300D02*
X0099097Y0174300D01*
X0104097Y0179300D01*
X0109097Y0179300D01*
X0109097Y0189300D02*
X0119097Y0199300D01*
X0124997Y0199600D02*
X0126597Y0199300D01*
X0126597Y0189300D01*
X0134097Y0181800D01*
X0139097Y0181800D01*
X0139097Y0180737D01*
X0139097Y0179300D01*
X0146597Y0179300D01*
X0154097Y0171800D01*
X0159097Y0171800D01*
X0159097Y0172863D01*
X0159097Y0180737D02*
X0159097Y0199300D01*
X0169097Y0199300D01*
X0169097Y0198454D01*
X0169097Y0199300D02*
X0184097Y0199300D01*
X0184097Y0198454D01*
X0169097Y0221800D02*
X0159097Y0211800D01*
X0159097Y0209300D01*
X0141597Y0209300D01*
X0134097Y0201800D01*
X0134097Y0199600D01*
X0134097Y0186800D01*
X0143197Y0199600D02*
X0144097Y0199300D01*
X0149097Y0199300D01*
X0159097Y0199300D02*
X0159097Y0209300D01*
X0116597Y0169300D02*
X0121597Y0164300D01*
X0098197Y0199600D02*
X0096597Y0201800D01*
X0079097Y0219300D01*
X0079097Y0229300D01*
X0050160Y0176800D02*
X0028034Y0176800D01*
X0024097Y0131800D02*
X0076597Y0131800D01*
X0081597Y0136800D01*
X0109097Y0106800D02*
X0109097Y0096800D01*
X0139097Y0096800D02*
X0104097Y0061800D01*
X0084097Y0021800D02*
X0094097Y0011800D01*
X0144097Y0031800D02*
X0144097Y0041800D01*
X0179097Y0041800D02*
X0179097Y0031800D01*
X0144097Y0096800D02*
X0139097Y0096800D01*
X0144097Y0096800D02*
X0144097Y0106800D01*
D22*
X0104097Y0061800D03*
X0106597Y0159300D03*
X0121597Y0164300D03*
X0134097Y0186800D03*
X0119097Y0199300D03*
X0149097Y0199300D03*
X0169097Y0166800D03*
D23*
X0172393Y0168250D02*
X0180152Y0168250D01*
X0179604Y0168798D02*
X0181095Y0167307D01*
X0182319Y0166800D01*
X0181095Y0166293D01*
X0179604Y0164802D01*
X0178797Y0162854D01*
X0178797Y0160746D01*
X0179604Y0158798D01*
X0181095Y0157307D01*
X0182319Y0156800D01*
X0181095Y0156293D01*
X0179604Y0154802D01*
X0179487Y0154521D01*
X0171297Y0162711D01*
X0171297Y0163909D01*
X0172149Y0164761D01*
X0172697Y0166084D01*
X0172697Y0167516D01*
X0172149Y0168839D01*
X0171136Y0169852D01*
X0169813Y0170400D01*
X0168381Y0170400D01*
X0167058Y0169852D01*
X0166045Y0168839D01*
X0165497Y0167516D01*
X0165497Y0166084D01*
X0166045Y0164761D01*
X0166897Y0163909D01*
X0166897Y0162711D01*
X0166897Y0160889D01*
X0176897Y0150889D01*
X0178186Y0149600D01*
X0179272Y0149600D01*
X0179604Y0148798D01*
X0181095Y0147307D01*
X0182319Y0146800D01*
X0181095Y0146293D01*
X0179604Y0144802D01*
X0179487Y0144521D01*
X0162508Y0161500D01*
X0123888Y0161500D01*
X0124649Y0162261D01*
X0125197Y0163584D01*
X0125197Y0165016D01*
X0124649Y0166339D01*
X0123636Y0167352D01*
X0122313Y0167900D01*
X0121108Y0167900D01*
X0118797Y0170211D01*
X0118797Y0177100D01*
X0119544Y0177100D01*
X0119544Y0176925D01*
X0119575Y0176894D01*
X0119467Y0176707D01*
X0119344Y0176250D01*
X0119344Y0173933D01*
X0123617Y0173933D01*
X0123617Y0172974D01*
X0119344Y0172974D01*
X0119344Y0170658D01*
X0119467Y0170200D01*
X0119704Y0169789D01*
X0120039Y0169454D01*
X0120450Y0169217D01*
X0120907Y0169094D01*
X0123618Y0169094D01*
X0123618Y0172974D01*
X0124577Y0172974D01*
X0124577Y0173933D01*
X0128850Y0173933D01*
X0128850Y0176250D01*
X0128727Y0176707D01*
X0128619Y0176894D01*
X0128650Y0176925D01*
X0128650Y0183368D01*
X0127713Y0184305D01*
X0120482Y0184305D01*
X0119544Y0183368D01*
X0119544Y0181500D01*
X0113650Y0181500D01*
X0113650Y0183368D01*
X0112713Y0184305D01*
X0111297Y0184305D01*
X0111297Y0188389D01*
X0118608Y0195700D01*
X0119813Y0195700D01*
X0120997Y0196190D01*
X0120997Y0194537D01*
X0121934Y0193600D01*
X0124397Y0193600D01*
X0124397Y0188389D01*
X0131897Y0180889D01*
X0133186Y0179600D01*
X0134741Y0179600D01*
X0134741Y0177909D01*
X0135678Y0176972D01*
X0142516Y0176972D01*
X0142644Y0177100D01*
X0145686Y0177100D01*
X0151897Y0170889D01*
X0153186Y0169600D01*
X0155176Y0169600D01*
X0155678Y0169098D01*
X0162516Y0169098D01*
X0163453Y0170035D01*
X0163453Y0175691D01*
X0162516Y0176628D01*
X0155678Y0176628D01*
X0154741Y0175691D01*
X0154741Y0174267D01*
X0147508Y0181500D01*
X0143453Y0181500D01*
X0143453Y0183565D01*
X0142516Y0184502D01*
X0136891Y0184502D01*
X0137149Y0184761D01*
X0137697Y0186084D01*
X0137697Y0187516D01*
X0137149Y0188839D01*
X0136297Y0189691D01*
X0136297Y0193600D01*
X0137160Y0193600D01*
X0138097Y0194537D01*
X0138097Y0202689D01*
X0139197Y0203789D01*
X0139197Y0194537D01*
X0140134Y0193600D01*
X0146260Y0193600D01*
X0147197Y0194537D01*
X0147197Y0196190D01*
X0148381Y0195700D01*
X0149813Y0195700D01*
X0151136Y0196248D01*
X0152149Y0197261D01*
X0152697Y0198584D01*
X0152697Y0200016D01*
X0152149Y0201339D01*
X0151136Y0202352D01*
X0149813Y0202900D01*
X0148381Y0202900D01*
X0147197Y0202410D01*
X0147197Y0204663D01*
X0146260Y0205600D01*
X0141008Y0205600D01*
X0142508Y0207100D01*
X0156897Y0207100D01*
X0156897Y0184502D01*
X0155678Y0184502D01*
X0154741Y0183565D01*
X0154741Y0177909D01*
X0155678Y0176972D01*
X0162516Y0176972D01*
X0163453Y0177909D01*
X0163453Y0183565D01*
X0162516Y0184502D01*
X0161297Y0184502D01*
X0161297Y0197100D01*
X0164544Y0197100D01*
X0164544Y0195232D01*
X0165482Y0194294D01*
X0172713Y0194294D01*
X0173650Y0195232D01*
X0173650Y0197100D01*
X0179544Y0197100D01*
X0179544Y0195232D01*
X0180482Y0194294D01*
X0187713Y0194294D01*
X0188650Y0195232D01*
X0188650Y0201675D01*
X0188619Y0201706D01*
X0188727Y0201893D01*
X0188850Y0202350D01*
X0188850Y0204667D01*
X0184577Y0204667D01*
X0184577Y0205626D01*
X0188850Y0205626D01*
X0188850Y0207942D01*
X0188727Y0208400D01*
X0188490Y0208811D01*
X0188155Y0209146D01*
X0187745Y0209383D01*
X0187287Y0209505D01*
X0184577Y0209505D01*
X0184577Y0205626D01*
X0183618Y0205626D01*
X0183618Y0209505D01*
X0180907Y0209505D01*
X0180450Y0209383D01*
X0180039Y0209146D01*
X0179704Y0208811D01*
X0179467Y0208400D01*
X0179344Y0207942D01*
X0179344Y0205626D01*
X0183617Y0205626D01*
X0183617Y0204667D01*
X0179344Y0204667D01*
X0179344Y0202350D01*
X0179467Y0201893D01*
X0179575Y0201706D01*
X0179544Y0201675D01*
X0179544Y0201500D01*
X0173650Y0201500D01*
X0173650Y0201675D01*
X0173619Y0201706D01*
X0173727Y0201893D01*
X0173850Y0202350D01*
X0173850Y0204667D01*
X0169577Y0204667D01*
X0169577Y0205626D01*
X0173850Y0205626D01*
X0173850Y0207942D01*
X0173727Y0208400D01*
X0173490Y0208811D01*
X0173155Y0209146D01*
X0172745Y0209383D01*
X0172287Y0209505D01*
X0169577Y0209505D01*
X0169577Y0205626D01*
X0168618Y0205626D01*
X0168618Y0209505D01*
X0165907Y0209505D01*
X0165450Y0209383D01*
X0165039Y0209146D01*
X0164704Y0208811D01*
X0164467Y0208400D01*
X0164344Y0207942D01*
X0164344Y0205626D01*
X0168617Y0205626D01*
X0168617Y0204667D01*
X0164344Y0204667D01*
X0164344Y0202350D01*
X0164467Y0201893D01*
X0164575Y0201706D01*
X0164544Y0201675D01*
X0164544Y0201500D01*
X0161297Y0201500D01*
X0161297Y0210889D01*
X0168159Y0217751D01*
X0168282Y0217700D01*
X0169913Y0217700D01*
X0171420Y0218324D01*
X0172573Y0219478D01*
X0173197Y0220984D01*
X0173197Y0222616D01*
X0172573Y0224122D01*
X0171420Y0225276D01*
X0169913Y0225900D01*
X0168282Y0225900D01*
X0166775Y0225276D01*
X0165621Y0224122D01*
X0164997Y0222616D01*
X0164997Y0220984D01*
X0165048Y0220862D01*
X0158186Y0214000D01*
X0156897Y0212711D01*
X0156897Y0211500D01*
X0140686Y0211500D01*
X0139397Y0210211D01*
X0134786Y0205600D01*
X0131034Y0205600D01*
X0130097Y0204663D01*
X0130097Y0194537D01*
X0131034Y0193600D01*
X0131897Y0193600D01*
X0131897Y0189691D01*
X0131045Y0188839D01*
X0130789Y0188220D01*
X0128797Y0190211D01*
X0128797Y0194337D01*
X0128997Y0194537D01*
X0128997Y0204663D01*
X0128060Y0205600D01*
X0121934Y0205600D01*
X0120997Y0204663D01*
X0120997Y0202410D01*
X0119813Y0202900D01*
X0118381Y0202900D01*
X0117058Y0202352D01*
X0116045Y0201339D01*
X0115497Y0200016D01*
X0115497Y0198811D01*
X0108186Y0191500D01*
X0100008Y0191500D01*
X0097908Y0193600D01*
X0101260Y0193600D01*
X0102197Y0194537D01*
X0102197Y0204663D01*
X0101260Y0205600D01*
X0095908Y0205600D01*
X0083438Y0218070D01*
X0096846Y0218070D01*
X0097784Y0219007D01*
X0097784Y0228994D01*
X0096846Y0229931D01*
X0081348Y0229931D01*
X0081297Y0229881D01*
X0081297Y0230211D01*
X0076548Y0234961D01*
X0205998Y0234961D01*
X0205998Y0008600D01*
X0016505Y0008600D01*
X0017459Y0009554D01*
X0018062Y0011011D01*
X0018062Y0012589D01*
X0017459Y0014046D01*
X0016343Y0015162D01*
X0014886Y0015765D01*
X0013308Y0015765D01*
X0011851Y0015162D01*
X0010897Y0014208D01*
X0010897Y0229392D01*
X0011851Y0228438D01*
X0013308Y0227835D01*
X0014886Y0227835D01*
X0016343Y0228438D01*
X0017459Y0229554D01*
X0018062Y0231011D01*
X0018062Y0232589D01*
X0017459Y0234046D01*
X0016544Y0234961D01*
X0069146Y0234961D01*
X0051597Y0217411D01*
X0048146Y0220862D01*
X0048197Y0220984D01*
X0048197Y0222616D01*
X0047573Y0224122D01*
X0046420Y0225276D01*
X0044913Y0225900D01*
X0043282Y0225900D01*
X0041775Y0225276D01*
X0040621Y0224122D01*
X0039997Y0222616D01*
X0039997Y0220984D01*
X0040621Y0219478D01*
X0041775Y0218324D01*
X0043282Y0217700D01*
X0044913Y0217700D01*
X0045035Y0217751D01*
X0050686Y0212100D01*
X0050986Y0211800D01*
X0045245Y0206060D01*
X0044967Y0206175D01*
X0043227Y0206175D01*
X0041619Y0205509D01*
X0040388Y0204278D01*
X0039722Y0202670D01*
X0039722Y0200930D01*
X0040388Y0199322D01*
X0041619Y0198091D01*
X0043227Y0197425D01*
X0044967Y0197425D01*
X0046575Y0198091D01*
X0047806Y0199322D01*
X0048472Y0200930D01*
X0048472Y0202670D01*
X0048357Y0202948D01*
X0054097Y0208689D01*
X0054397Y0208389D01*
X0055686Y0207100D01*
X0059544Y0207100D01*
X0059544Y0205232D01*
X0060482Y0204294D01*
X0067713Y0204294D01*
X0068650Y0205232D01*
X0068650Y0211675D01*
X0068619Y0211706D01*
X0068727Y0211893D01*
X0068850Y0212350D01*
X0068850Y0214667D01*
X0064577Y0214667D01*
X0064577Y0215626D01*
X0068850Y0215626D01*
X0068850Y0217942D01*
X0068727Y0218400D01*
X0068490Y0218811D01*
X0068155Y0219146D01*
X0067745Y0219383D01*
X0067287Y0219505D01*
X0064577Y0219505D01*
X0064577Y0215626D01*
X0063618Y0215626D01*
X0063618Y0219505D01*
X0060907Y0219505D01*
X0060450Y0219383D01*
X0060039Y0219146D01*
X0059704Y0218811D01*
X0059467Y0218400D01*
X0059344Y0217942D01*
X0059344Y0215626D01*
X0063617Y0215626D01*
X0063617Y0214667D01*
X0059344Y0214667D01*
X0059344Y0212350D01*
X0059467Y0211893D01*
X0059575Y0211706D01*
X0059544Y0211675D01*
X0059544Y0211500D01*
X0057508Y0211500D01*
X0056297Y0212711D01*
X0054708Y0214300D01*
X0072508Y0232100D01*
X0073186Y0232100D01*
X0074386Y0230900D01*
X0073282Y0230900D01*
X0071775Y0230276D01*
X0070621Y0229122D01*
X0069997Y0227616D01*
X0069997Y0225984D01*
X0070621Y0224478D01*
X0071775Y0223324D01*
X0071897Y0223273D01*
X0071897Y0218389D01*
X0085360Y0204926D01*
X0085097Y0204663D01*
X0085097Y0194537D01*
X0086034Y0193600D01*
X0091686Y0193600D01*
X0096897Y0188389D01*
X0098186Y0187100D01*
X0106897Y0187100D01*
X0106897Y0184305D01*
X0105482Y0184305D01*
X0104544Y0183368D01*
X0104544Y0181500D01*
X0103186Y0181500D01*
X0101897Y0180211D01*
X0098186Y0176500D01*
X0097644Y0176500D01*
X0097516Y0176628D01*
X0090678Y0176628D01*
X0089741Y0175691D01*
X0089741Y0170035D01*
X0090678Y0169098D01*
X0091897Y0169098D01*
X0091897Y0162711D01*
X0085494Y0156308D01*
X0085032Y0156500D01*
X0083162Y0156500D01*
X0081435Y0155784D01*
X0080113Y0154462D01*
X0079397Y0152735D01*
X0079397Y0150865D01*
X0080113Y0149138D01*
X0081435Y0147816D01*
X0083162Y0147100D01*
X0085032Y0147100D01*
X0086759Y0147816D01*
X0088082Y0149138D01*
X0088797Y0150865D01*
X0088797Y0152735D01*
X0088606Y0153197D01*
X0095008Y0159600D01*
X0096297Y0160889D01*
X0096297Y0169098D01*
X0097516Y0169098D01*
X0098453Y0170035D01*
X0098453Y0172100D01*
X0100008Y0172100D01*
X0104413Y0176504D01*
X0104344Y0176250D01*
X0104344Y0173933D01*
X0108617Y0173933D01*
X0108617Y0172974D01*
X0104344Y0172974D01*
X0104344Y0170658D01*
X0104467Y0170200D01*
X0104704Y0169789D01*
X0105039Y0169454D01*
X0105450Y0169217D01*
X0105907Y0169094D01*
X0108618Y0169094D01*
X0108618Y0172974D01*
X0109577Y0172974D01*
X0109577Y0173933D01*
X0113850Y0173933D01*
X0113850Y0176250D01*
X0113727Y0176707D01*
X0113619Y0176894D01*
X0113650Y0176925D01*
X0113650Y0177100D01*
X0114397Y0177100D01*
X0114397Y0168389D01*
X0115686Y0167100D01*
X0117997Y0164789D01*
X0117997Y0163584D01*
X0118545Y0162261D01*
X0119306Y0161500D01*
X0109488Y0161500D01*
X0108636Y0162352D01*
X0107313Y0162900D01*
X0105881Y0162900D01*
X0104558Y0162352D01*
X0103545Y0161339D01*
X0102997Y0160016D01*
X0102997Y0158584D01*
X0103545Y0157261D01*
X0104558Y0156248D01*
X0105881Y0155700D01*
X0107313Y0155700D01*
X0108636Y0156248D01*
X0109488Y0157100D01*
X0160686Y0157100D01*
X0176897Y0140889D01*
X0178186Y0139600D01*
X0179272Y0139600D01*
X0179604Y0138798D01*
X0181095Y0137307D01*
X0182319Y0136800D01*
X0181095Y0136293D01*
X0179604Y0134802D01*
X0179487Y0134521D01*
X0175008Y0139000D01*
X0087944Y0139000D01*
X0088082Y0139138D01*
X0088797Y0140865D01*
X0088797Y0142735D01*
X0088082Y0144462D01*
X0086759Y0145784D01*
X0085032Y0146500D01*
X0083162Y0146500D01*
X0081435Y0145784D01*
X0080113Y0144462D01*
X0079397Y0142735D01*
X0079397Y0140865D01*
X0080113Y0139138D01*
X0080468Y0138782D01*
X0079397Y0137711D01*
X0075686Y0134000D01*
X0028273Y0134000D01*
X0028082Y0134462D01*
X0026759Y0135784D01*
X0025032Y0136500D01*
X0023162Y0136500D01*
X0021435Y0135784D01*
X0020113Y0134462D01*
X0019397Y0132735D01*
X0019397Y0130865D01*
X0020113Y0129138D01*
X0021435Y0127816D01*
X0023162Y0127100D01*
X0025032Y0127100D01*
X0026759Y0127816D01*
X0028082Y0129138D01*
X0028273Y0129600D01*
X0077508Y0129600D01*
X0079397Y0131489D01*
X0079397Y0130865D01*
X0080113Y0129138D01*
X0081435Y0127816D01*
X0083162Y0127100D01*
X0085032Y0127100D01*
X0086759Y0127816D01*
X0088082Y0129138D01*
X0088797Y0130865D01*
X0088797Y0132735D01*
X0088082Y0134462D01*
X0087944Y0134600D01*
X0173186Y0134600D01*
X0176897Y0130889D01*
X0178186Y0129600D01*
X0179272Y0129600D01*
X0179604Y0128798D01*
X0181095Y0127307D01*
X0182319Y0126800D01*
X0181095Y0126293D01*
X0179604Y0124802D01*
X0179487Y0124521D01*
X0175008Y0129000D01*
X0140686Y0129000D01*
X0139397Y0127711D01*
X0134397Y0122711D01*
X0134397Y0102711D01*
X0110686Y0079000D01*
X0087944Y0079000D01*
X0088082Y0079138D01*
X0088797Y0080865D01*
X0088797Y0082735D01*
X0088082Y0084462D01*
X0086759Y0085784D01*
X0085032Y0086500D01*
X0083162Y0086500D01*
X0081435Y0085784D01*
X0080113Y0084462D01*
X0079397Y0082735D01*
X0079397Y0080865D01*
X0080113Y0079138D01*
X0080468Y0078782D01*
X0079397Y0077711D01*
X0078186Y0076500D01*
X0078186Y0076500D01*
X0076897Y0075211D01*
X0076897Y0067711D01*
X0065494Y0056308D01*
X0065032Y0056500D01*
X0063162Y0056500D01*
X0061435Y0055784D01*
X0060113Y0054462D01*
X0059397Y0052735D01*
X0059397Y0050865D01*
X0060113Y0049138D01*
X0061435Y0047816D01*
X0063162Y0047100D01*
X0065032Y0047100D01*
X0066759Y0047816D01*
X0068082Y0049138D01*
X0068797Y0050865D01*
X0068797Y0052735D01*
X0068606Y0053197D01*
X0080008Y0064600D01*
X0081297Y0065889D01*
X0081297Y0067953D01*
X0081435Y0067816D01*
X0083162Y0067100D01*
X0085032Y0067100D01*
X0085494Y0067292D01*
X0099397Y0053389D01*
X0099397Y0043389D01*
X0101897Y0040889D01*
X0103186Y0039600D01*
X0104272Y0039600D01*
X0104604Y0038798D01*
X0106095Y0037307D01*
X0106897Y0036975D01*
X0106897Y0036625D01*
X0106095Y0036293D01*
X0104604Y0034802D01*
X0103797Y0032854D01*
X0103797Y0030746D01*
X0104604Y0028798D01*
X0106095Y0027307D01*
X0107041Y0026915D01*
X0106986Y0026897D01*
X0106214Y0026504D01*
X0105514Y0025995D01*
X0104902Y0025383D01*
X0104393Y0024683D01*
X0104000Y0023911D01*
X0103733Y0023088D01*
X0103597Y0022233D01*
X0103597Y0022000D01*
X0108897Y0022000D01*
X0108897Y0021600D01*
X0103597Y0021600D01*
X0103597Y0021367D01*
X0103733Y0020512D01*
X0104000Y0019689D01*
X0104393Y0018917D01*
X0104902Y0018217D01*
X0105514Y0017605D01*
X0106214Y0017096D01*
X0106986Y0016703D01*
X0107809Y0016435D01*
X0108664Y0016300D01*
X0108897Y0016300D01*
X0108897Y0021600D01*
X0109297Y0021600D01*
X0109297Y0016300D01*
X0109530Y0016300D01*
X0110385Y0016435D01*
X0111208Y0016703D01*
X0111980Y0017096D01*
X0112680Y0017605D01*
X0113292Y0018217D01*
X0113801Y0018917D01*
X0114194Y0019689D01*
X0114462Y0020512D01*
X0114597Y0021367D01*
X0114597Y0021600D01*
X0109297Y0021600D01*
X0109297Y0022000D01*
X0114597Y0022000D01*
X0114597Y0022233D01*
X0114462Y0023088D01*
X0114194Y0023911D01*
X0113801Y0024683D01*
X0113292Y0025383D01*
X0112680Y0025995D01*
X0111980Y0026504D01*
X0111208Y0026897D01*
X0111153Y0026915D01*
X0112099Y0027307D01*
X0113590Y0028798D01*
X0114397Y0030746D01*
X0114397Y0032854D01*
X0113590Y0034802D01*
X0112099Y0036293D01*
X0111297Y0036625D01*
X0111297Y0036975D01*
X0112099Y0037307D01*
X0113590Y0038798D01*
X0114397Y0040746D01*
X0114397Y0042854D01*
X0113590Y0044802D01*
X0112099Y0046293D01*
X0111600Y0046500D01*
X0113460Y0046500D01*
X0114397Y0047437D01*
X0114397Y0056163D01*
X0113460Y0057100D01*
X0104734Y0057100D01*
X0103797Y0056163D01*
X0103797Y0047437D01*
X0104734Y0046500D01*
X0106594Y0046500D01*
X0106095Y0046293D01*
X0104604Y0044802D01*
X0104487Y0044521D01*
X0103797Y0045211D01*
X0103797Y0055211D01*
X0102508Y0056500D01*
X0088606Y0070403D01*
X0088797Y0070865D01*
X0088797Y0072735D01*
X0088082Y0074462D01*
X0087944Y0074600D01*
X0112508Y0074600D01*
X0137508Y0099600D01*
X0138797Y0100889D01*
X0138797Y0120889D01*
X0138797Y0112437D01*
X0139734Y0111500D01*
X0141594Y0111500D01*
X0141095Y0111293D01*
X0139604Y0109802D01*
X0138797Y0107854D01*
X0138797Y0105746D01*
X0139604Y0103798D01*
X0141095Y0102307D01*
X0141897Y0101975D01*
X0141897Y0101625D01*
X0141095Y0101293D01*
X0139604Y0099802D01*
X0139272Y0099000D01*
X0138186Y0099000D01*
X0136897Y0097711D01*
X0104586Y0065400D01*
X0103381Y0065400D01*
X0102058Y0064852D01*
X0101045Y0063839D01*
X0100497Y0062516D01*
X0100497Y0061084D01*
X0101045Y0059761D01*
X0102058Y0058748D01*
X0103381Y0058200D01*
X0104813Y0058200D01*
X0106136Y0058748D01*
X0107149Y0059761D01*
X0107697Y0061084D01*
X0107697Y0062289D01*
X0139487Y0094079D01*
X0139604Y0093798D01*
X0141095Y0092307D01*
X0142041Y0091915D01*
X0141986Y0091897D01*
X0141214Y0091504D01*
X0140514Y0090995D01*
X0139902Y0090383D01*
X0139393Y0089683D01*
X0139000Y0088911D01*
X0138733Y0088088D01*
X0138597Y0087233D01*
X0138597Y0087000D01*
X0143897Y0087000D01*
X0143897Y0086600D01*
X0138597Y0086600D01*
X0138597Y0086367D01*
X0138733Y0085512D01*
X0139000Y0084689D01*
X0139393Y0083917D01*
X0139902Y0083217D01*
X0140514Y0082605D01*
X0141214Y0082096D01*
X0141986Y0081703D01*
X0142809Y0081435D01*
X0143664Y0081300D01*
X0143897Y0081300D01*
X0143897Y0086600D01*
X0144297Y0086600D01*
X0144297Y0081300D01*
X0144530Y0081300D01*
X0145385Y0081435D01*
X0146208Y0081703D01*
X0146980Y0082096D01*
X0147680Y0082605D01*
X0148292Y0083217D01*
X0148801Y0083917D01*
X0149194Y0084689D01*
X0149462Y0085512D01*
X0149597Y0086367D01*
X0149597Y0086600D01*
X0144297Y0086600D01*
X0144297Y0087000D01*
X0149597Y0087000D01*
X0149597Y0087233D01*
X0149462Y0088088D01*
X0149194Y0088911D01*
X0148801Y0089683D01*
X0148292Y0090383D01*
X0147680Y0090995D01*
X0146980Y0091504D01*
X0146208Y0091897D01*
X0146153Y0091915D01*
X0147099Y0092307D01*
X0148590Y0093798D01*
X0149397Y0095746D01*
X0149397Y0097854D01*
X0148590Y0099802D01*
X0147099Y0101293D01*
X0146297Y0101625D01*
X0146297Y0101975D01*
X0147099Y0102307D01*
X0148590Y0103798D01*
X0149397Y0105746D01*
X0149397Y0107854D01*
X0148590Y0109802D01*
X0147099Y0111293D01*
X0146600Y0111500D01*
X0148460Y0111500D01*
X0149397Y0112437D01*
X0149397Y0121163D01*
X0148460Y0122100D01*
X0140008Y0122100D01*
X0142508Y0124600D01*
X0173186Y0124600D01*
X0176897Y0120889D01*
X0178186Y0119600D01*
X0179272Y0119600D01*
X0179604Y0118798D01*
X0181095Y0117307D01*
X0182319Y0116800D01*
X0181095Y0116293D01*
X0179604Y0114802D01*
X0178797Y0112854D01*
X0178797Y0110746D01*
X0179604Y0108798D01*
X0181095Y0107307D01*
X0182319Y0106800D01*
X0181095Y0106293D01*
X0179604Y0104802D01*
X0178797Y0102854D01*
X0178797Y0100746D01*
X0179604Y0098798D01*
X0181095Y0097307D01*
X0182041Y0096915D01*
X0181986Y0096897D01*
X0181214Y0096504D01*
X0180514Y0095995D01*
X0179902Y0095383D01*
X0179393Y0094683D01*
X0179000Y0093911D01*
X0178733Y0093088D01*
X0178597Y0092233D01*
X0178597Y0092000D01*
X0183897Y0092000D01*
X0183897Y0091600D01*
X0178597Y0091600D01*
X0178597Y0091367D01*
X0178733Y0090512D01*
X0179000Y0089689D01*
X0179393Y0088917D01*
X0179902Y0088217D01*
X0180514Y0087605D01*
X0181214Y0087096D01*
X0181986Y0086703D01*
X0182041Y0086685D01*
X0181095Y0086293D01*
X0179604Y0084802D01*
X0178797Y0082854D01*
X0178797Y0080746D01*
X0179604Y0078798D01*
X0181095Y0077307D01*
X0183043Y0076500D01*
X0185151Y0076500D01*
X0187099Y0077307D01*
X0188590Y0078798D01*
X0189397Y0080746D01*
X0189397Y0082854D01*
X0188590Y0084802D01*
X0187099Y0086293D01*
X0186153Y0086685D01*
X0186208Y0086703D01*
X0186980Y0087096D01*
X0187680Y0087605D01*
X0188292Y0088217D01*
X0188801Y0088917D01*
X0189194Y0089689D01*
X0189462Y0090512D01*
X0189597Y0091367D01*
X0189597Y0091600D01*
X0184297Y0091600D01*
X0184297Y0092000D01*
X0189597Y0092000D01*
X0189597Y0092233D01*
X0189462Y0093088D01*
X0189194Y0093911D01*
X0188801Y0094683D01*
X0188292Y0095383D01*
X0187680Y0095995D01*
X0186980Y0096504D01*
X0186208Y0096897D01*
X0186153Y0096915D01*
X0187099Y0097307D01*
X0188590Y0098798D01*
X0189397Y0100746D01*
X0189397Y0102854D01*
X0188590Y0104802D01*
X0187099Y0106293D01*
X0185876Y0106800D01*
X0187099Y0107307D01*
X0188590Y0108798D01*
X0189397Y0110746D01*
X0189397Y0112854D01*
X0188590Y0114802D01*
X0187099Y0116293D01*
X0185876Y0116800D01*
X0187099Y0117307D01*
X0188590Y0118798D01*
X0189397Y0120746D01*
X0189397Y0122854D01*
X0188590Y0124802D01*
X0187099Y0126293D01*
X0185876Y0126800D01*
X0187099Y0127307D01*
X0188590Y0128798D01*
X0189397Y0130746D01*
X0189397Y0132854D01*
X0188590Y0134802D01*
X0187099Y0136293D01*
X0185876Y0136800D01*
X0187099Y0137307D01*
X0188590Y0138798D01*
X0189397Y0140746D01*
X0189397Y0142854D01*
X0188590Y0144802D01*
X0187099Y0146293D01*
X0185876Y0146800D01*
X0187099Y0147307D01*
X0188590Y0148798D01*
X0189397Y0150746D01*
X0189397Y0152854D01*
X0188590Y0154802D01*
X0187099Y0156293D01*
X0185876Y0156800D01*
X0187099Y0157307D01*
X0188590Y0158798D01*
X0189397Y0160746D01*
X0189397Y0162854D01*
X0188590Y0164802D01*
X0187099Y0166293D01*
X0185876Y0166800D01*
X0187099Y0167307D01*
X0188590Y0168798D01*
X0188707Y0169079D01*
X0191897Y0165889D01*
X0191897Y0080211D01*
X0169397Y0057711D01*
X0169397Y0037711D01*
X0145686Y0014000D01*
X0095008Y0014000D01*
X0088606Y0020403D01*
X0088797Y0020865D01*
X0088797Y0022735D01*
X0088082Y0024462D01*
X0086759Y0025784D01*
X0085032Y0026500D01*
X0083162Y0026500D01*
X0081435Y0025784D01*
X0080113Y0024462D01*
X0079397Y0022735D01*
X0079397Y0020865D01*
X0080113Y0019138D01*
X0081435Y0017816D01*
X0083162Y0017100D01*
X0085032Y0017100D01*
X0085494Y0017292D01*
X0091897Y0010889D01*
X0093186Y0009600D01*
X0147508Y0009600D01*
X0172508Y0034600D01*
X0173797Y0035889D01*
X0173797Y0055889D01*
X0173797Y0047437D01*
X0174734Y0046500D01*
X0176594Y0046500D01*
X0176095Y0046293D01*
X0174604Y0044802D01*
X0173797Y0042854D01*
X0173797Y0040746D01*
X0174604Y0038798D01*
X0176095Y0037307D01*
X0176897Y0036975D01*
X0176897Y0036625D01*
X0176095Y0036293D01*
X0174604Y0034802D01*
X0173797Y0032854D01*
X0173797Y0030746D01*
X0174604Y0028798D01*
X0176095Y0027307D01*
X0177041Y0026915D01*
X0176986Y0026897D01*
X0176214Y0026504D01*
X0175514Y0025995D01*
X0174902Y0025383D01*
X0174393Y0024683D01*
X0174000Y0023911D01*
X0173733Y0023088D01*
X0173597Y0022233D01*
X0173597Y0022000D01*
X0178897Y0022000D01*
X0178897Y0021600D01*
X0173597Y0021600D01*
X0173597Y0021367D01*
X0173733Y0020512D01*
X0174000Y0019689D01*
X0174393Y0018917D01*
X0174902Y0018217D01*
X0175514Y0017605D01*
X0176214Y0017096D01*
X0176986Y0016703D01*
X0177809Y0016435D01*
X0178664Y0016300D01*
X0178897Y0016300D01*
X0178897Y0021600D01*
X0179297Y0021600D01*
X0179297Y0016300D01*
X0179530Y0016300D01*
X0180385Y0016435D01*
X0181208Y0016703D01*
X0181980Y0017096D01*
X0182680Y0017605D01*
X0183292Y0018217D01*
X0183801Y0018917D01*
X0184194Y0019689D01*
X0184462Y0020512D01*
X0184597Y0021367D01*
X0184597Y0021600D01*
X0179297Y0021600D01*
X0179297Y0022000D01*
X0184597Y0022000D01*
X0184597Y0022233D01*
X0184462Y0023088D01*
X0184194Y0023911D01*
X0183801Y0024683D01*
X0183292Y0025383D01*
X0182680Y0025995D01*
X0181980Y0026504D01*
X0181208Y0026897D01*
X0181153Y0026915D01*
X0182099Y0027307D01*
X0183590Y0028798D01*
X0184397Y0030746D01*
X0184397Y0032854D01*
X0183590Y0034802D01*
X0182099Y0036293D01*
X0181297Y0036625D01*
X0181297Y0036975D01*
X0182099Y0037307D01*
X0183590Y0038798D01*
X0184397Y0040746D01*
X0184397Y0042854D01*
X0183590Y0044802D01*
X0182099Y0046293D01*
X0181600Y0046500D01*
X0183460Y0046500D01*
X0184397Y0047437D01*
X0184397Y0056163D01*
X0183460Y0057100D01*
X0175008Y0057100D01*
X0195008Y0077100D01*
X0196297Y0078389D01*
X0196297Y0167711D01*
X0191297Y0172711D01*
X0190008Y0174000D01*
X0188923Y0174000D01*
X0188590Y0174802D01*
X0187099Y0176293D01*
X0185151Y0177100D01*
X0183043Y0177100D01*
X0181095Y0176293D01*
X0179604Y0174802D01*
X0178797Y0172854D01*
X0178797Y0170746D01*
X0179604Y0168798D01*
X0179169Y0169848D02*
X0171140Y0169848D01*
X0172697Y0166651D02*
X0181959Y0166651D01*
X0179854Y0165053D02*
X0172270Y0165053D01*
X0171297Y0163454D02*
X0179046Y0163454D01*
X0178797Y0161856D02*
X0172153Y0161856D01*
X0173751Y0160257D02*
X0179000Y0160257D01*
X0179743Y0158659D02*
X0175350Y0158659D01*
X0176948Y0157060D02*
X0181691Y0157060D01*
X0180263Y0155462D02*
X0178547Y0155462D01*
X0175521Y0152265D02*
X0171744Y0152265D01*
X0170145Y0153863D02*
X0173923Y0153863D01*
X0172324Y0155462D02*
X0168547Y0155462D01*
X0166948Y0157060D02*
X0170726Y0157060D01*
X0169127Y0158659D02*
X0165350Y0158659D01*
X0163751Y0160257D02*
X0167529Y0160257D01*
X0166897Y0161856D02*
X0124244Y0161856D01*
X0125143Y0163454D02*
X0166897Y0163454D01*
X0165924Y0165053D02*
X0125182Y0165053D01*
X0124337Y0166651D02*
X0165497Y0166651D01*
X0165801Y0168250D02*
X0120759Y0168250D01*
X0119670Y0169848D02*
X0119160Y0169848D01*
X0119344Y0171447D02*
X0118797Y0171447D01*
X0118797Y0173045D02*
X0123617Y0173045D01*
X0124577Y0173045D02*
X0138814Y0173045D01*
X0138814Y0173146D02*
X0138814Y0172580D01*
X0134541Y0172580D01*
X0134541Y0170461D01*
X0134664Y0170003D01*
X0134901Y0169592D01*
X0135236Y0169257D01*
X0135646Y0169020D01*
X0136104Y0168898D01*
X0138814Y0168898D01*
X0138814Y0172580D01*
X0139380Y0172580D01*
X0139380Y0168898D01*
X0142090Y0168898D01*
X0142548Y0169020D01*
X0142958Y0169257D01*
X0143293Y0169592D01*
X0143530Y0170003D01*
X0143653Y0170461D01*
X0143653Y0172580D01*
X0139380Y0172580D01*
X0139380Y0173146D01*
X0138814Y0173146D01*
X0134541Y0173146D01*
X0134541Y0175265D01*
X0134664Y0175723D01*
X0134901Y0176134D01*
X0135236Y0176469D01*
X0135646Y0176706D01*
X0136104Y0176828D01*
X0138814Y0176828D01*
X0138814Y0173146D01*
X0139380Y0173146D02*
X0139380Y0176828D01*
X0142090Y0176828D01*
X0142548Y0176706D01*
X0142958Y0176469D01*
X0143293Y0176134D01*
X0143530Y0175723D01*
X0143653Y0175265D01*
X0143653Y0173146D01*
X0139380Y0173146D01*
X0139380Y0173045D02*
X0149741Y0173045D01*
X0151339Y0171447D02*
X0143653Y0171447D01*
X0143441Y0169848D02*
X0152938Y0169848D01*
X0154365Y0174644D02*
X0154741Y0174644D01*
X0155292Y0176242D02*
X0152766Y0176242D01*
X0151168Y0177841D02*
X0154809Y0177841D01*
X0154741Y0179439D02*
X0149569Y0179439D01*
X0147971Y0181038D02*
X0154741Y0181038D01*
X0154741Y0182636D02*
X0143453Y0182636D01*
X0142783Y0184235D02*
X0155411Y0184235D01*
X0156897Y0185833D02*
X0137593Y0185833D01*
X0137697Y0187432D02*
X0156897Y0187432D01*
X0156897Y0189030D02*
X0136958Y0189030D01*
X0136297Y0190629D02*
X0156897Y0190629D01*
X0156897Y0192227D02*
X0136297Y0192227D01*
X0137386Y0193826D02*
X0139909Y0193826D01*
X0139197Y0195424D02*
X0138097Y0195424D01*
X0138097Y0197023D02*
X0139197Y0197023D01*
X0139197Y0198621D02*
X0138097Y0198621D01*
X0138097Y0200220D02*
X0139197Y0200220D01*
X0139197Y0201818D02*
X0138097Y0201818D01*
X0138825Y0203417D02*
X0139197Y0203417D01*
X0142022Y0206614D02*
X0156897Y0206614D01*
X0156897Y0205015D02*
X0146844Y0205015D01*
X0147197Y0203417D02*
X0156897Y0203417D01*
X0156897Y0201818D02*
X0151670Y0201818D01*
X0152613Y0200220D02*
X0156897Y0200220D01*
X0156897Y0198621D02*
X0152697Y0198621D01*
X0151911Y0197023D02*
X0156897Y0197023D01*
X0156897Y0195424D02*
X0147197Y0195424D01*
X0146486Y0193826D02*
X0156897Y0193826D01*
X0161297Y0193826D02*
X0205998Y0193826D01*
X0205998Y0195424D02*
X0188650Y0195424D01*
X0188650Y0197023D02*
X0205998Y0197023D01*
X0205998Y0198621D02*
X0188650Y0198621D01*
X0188650Y0200220D02*
X0205998Y0200220D01*
X0205998Y0201818D02*
X0188684Y0201818D01*
X0188850Y0203417D02*
X0205998Y0203417D01*
X0205998Y0205015D02*
X0184577Y0205015D01*
X0183617Y0205015D02*
X0169577Y0205015D01*
X0168617Y0205015D02*
X0161297Y0205015D01*
X0161297Y0203417D02*
X0164344Y0203417D01*
X0164510Y0201818D02*
X0161297Y0201818D01*
X0161297Y0197023D02*
X0164544Y0197023D01*
X0164544Y0195424D02*
X0161297Y0195424D01*
X0161297Y0192227D02*
X0205998Y0192227D01*
X0205998Y0190629D02*
X0161297Y0190629D01*
X0161297Y0189030D02*
X0205998Y0189030D01*
X0205998Y0187432D02*
X0161297Y0187432D01*
X0161297Y0185833D02*
X0205998Y0185833D01*
X0205998Y0184235D02*
X0162783Y0184235D01*
X0163453Y0182636D02*
X0205998Y0182636D01*
X0205998Y0181038D02*
X0163453Y0181038D01*
X0163453Y0179439D02*
X0205998Y0179439D01*
X0205998Y0177841D02*
X0163385Y0177841D01*
X0162902Y0176242D02*
X0181044Y0176242D01*
X0179538Y0174644D02*
X0163453Y0174644D01*
X0163453Y0173045D02*
X0178876Y0173045D01*
X0178797Y0171447D02*
X0163453Y0171447D01*
X0163266Y0169848D02*
X0167054Y0169848D01*
X0160726Y0157060D02*
X0109448Y0157060D01*
X0109133Y0161856D02*
X0118950Y0161856D01*
X0118051Y0163454D02*
X0096297Y0163454D01*
X0096297Y0161856D02*
X0104062Y0161856D01*
X0103097Y0160257D02*
X0095665Y0160257D01*
X0094067Y0158659D02*
X0102997Y0158659D01*
X0103746Y0157060D02*
X0092468Y0157060D01*
X0090870Y0155462D02*
X0162324Y0155462D01*
X0163923Y0153863D02*
X0089271Y0153863D01*
X0088797Y0152265D02*
X0165521Y0152265D01*
X0167120Y0150666D02*
X0088715Y0150666D01*
X0088011Y0149068D02*
X0168718Y0149068D01*
X0170317Y0147469D02*
X0085923Y0147469D01*
X0086552Y0145870D02*
X0171915Y0145870D01*
X0173514Y0144272D02*
X0088160Y0144272D01*
X0088797Y0142673D02*
X0175112Y0142673D01*
X0176711Y0141075D02*
X0088797Y0141075D01*
X0088222Y0139476D02*
X0179323Y0139476D01*
X0180524Y0137878D02*
X0176130Y0137878D01*
X0177729Y0136279D02*
X0181081Y0136279D01*
X0179554Y0134681D02*
X0179327Y0134681D01*
X0176302Y0131484D02*
X0088797Y0131484D01*
X0088653Y0133082D02*
X0174703Y0133082D01*
X0177900Y0129885D02*
X0088391Y0129885D01*
X0087231Y0128287D02*
X0139973Y0128287D01*
X0138374Y0126688D02*
X0010897Y0126688D01*
X0010897Y0125090D02*
X0020740Y0125090D01*
X0020113Y0124462D02*
X0019397Y0122735D01*
X0019397Y0120865D01*
X0020113Y0119138D01*
X0021435Y0117816D01*
X0023162Y0117100D01*
X0025032Y0117100D01*
X0026759Y0117816D01*
X0028082Y0119138D01*
X0028797Y0120865D01*
X0028797Y0122735D01*
X0028082Y0124462D01*
X0026759Y0125784D01*
X0025032Y0126500D01*
X0023162Y0126500D01*
X0021435Y0125784D01*
X0020113Y0124462D01*
X0019710Y0123491D02*
X0010897Y0123491D01*
X0010897Y0121893D02*
X0019397Y0121893D01*
X0019634Y0120294D02*
X0010897Y0120294D01*
X0010897Y0118696D02*
X0020555Y0118696D01*
X0021435Y0115784D02*
X0020113Y0114462D01*
X0019397Y0112735D01*
X0019397Y0110865D01*
X0020113Y0109138D01*
X0021435Y0107816D01*
X0023162Y0107100D01*
X0025032Y0107100D01*
X0026759Y0107816D01*
X0028082Y0109138D01*
X0028797Y0110865D01*
X0028797Y0112735D01*
X0028082Y0114462D01*
X0026759Y0115784D01*
X0025032Y0116500D01*
X0023162Y0116500D01*
X0021435Y0115784D01*
X0021149Y0115499D02*
X0010897Y0115499D01*
X0010897Y0117097D02*
X0103797Y0117097D01*
X0103797Y0115499D02*
X0087045Y0115499D01*
X0086759Y0115784D02*
X0085032Y0116500D01*
X0083162Y0116500D01*
X0081435Y0115784D01*
X0080113Y0114462D01*
X0079397Y0112735D01*
X0079397Y0110865D01*
X0080113Y0109138D01*
X0081435Y0107816D01*
X0083162Y0107100D01*
X0085032Y0107100D01*
X0086759Y0107816D01*
X0088082Y0109138D01*
X0088797Y0110865D01*
X0088797Y0112735D01*
X0088082Y0114462D01*
X0086759Y0115784D01*
X0086759Y0117816D02*
X0085032Y0117100D01*
X0083162Y0117100D01*
X0081435Y0117816D01*
X0080113Y0119138D01*
X0079397Y0120865D01*
X0079397Y0122735D01*
X0080113Y0124462D01*
X0081435Y0125784D01*
X0083162Y0126500D01*
X0085032Y0126500D01*
X0086759Y0125784D01*
X0088082Y0124462D01*
X0088797Y0122735D01*
X0088797Y0120865D01*
X0088082Y0119138D01*
X0086759Y0117816D01*
X0087640Y0118696D02*
X0103797Y0118696D01*
X0103797Y0120294D02*
X0088561Y0120294D01*
X0088797Y0121893D02*
X0104527Y0121893D01*
X0104734Y0122100D02*
X0103797Y0121163D01*
X0103797Y0112437D01*
X0104734Y0111500D01*
X0106594Y0111500D01*
X0106095Y0111293D01*
X0104604Y0109802D01*
X0103797Y0107854D01*
X0103797Y0105746D01*
X0104604Y0103798D01*
X0106095Y0102307D01*
X0106897Y0101975D01*
X0106897Y0101625D01*
X0106095Y0101293D01*
X0104604Y0099802D01*
X0103797Y0097854D01*
X0103797Y0095746D01*
X0104604Y0093798D01*
X0106095Y0092307D01*
X0107041Y0091915D01*
X0106986Y0091897D01*
X0106214Y0091504D01*
X0105514Y0090995D01*
X0104902Y0090383D01*
X0104393Y0089683D01*
X0104000Y0088911D01*
X0103733Y0088088D01*
X0103597Y0087233D01*
X0103597Y0087000D01*
X0108897Y0087000D01*
X0108897Y0086600D01*
X0103597Y0086600D01*
X0103597Y0086367D01*
X0103733Y0085512D01*
X0104000Y0084689D01*
X0104393Y0083917D01*
X0104902Y0083217D01*
X0105514Y0082605D01*
X0106214Y0082096D01*
X0106986Y0081703D01*
X0107809Y0081435D01*
X0108664Y0081300D01*
X0108897Y0081300D01*
X0108897Y0086600D01*
X0109297Y0086600D01*
X0109297Y0081300D01*
X0109530Y0081300D01*
X0110385Y0081435D01*
X0111208Y0081703D01*
X0111980Y0082096D01*
X0112680Y0082605D01*
X0113292Y0083217D01*
X0113801Y0083917D01*
X0114194Y0084689D01*
X0114462Y0085512D01*
X0114597Y0086367D01*
X0114597Y0086600D01*
X0109297Y0086600D01*
X0109297Y0087000D01*
X0114597Y0087000D01*
X0114597Y0087233D01*
X0114462Y0088088D01*
X0114194Y0088911D01*
X0113801Y0089683D01*
X0113292Y0090383D01*
X0112680Y0090995D01*
X0111980Y0091504D01*
X0111208Y0091897D01*
X0111153Y0091915D01*
X0112099Y0092307D01*
X0113590Y0093798D01*
X0114397Y0095746D01*
X0114397Y0097854D01*
X0113590Y0099802D01*
X0112099Y0101293D01*
X0111297Y0101625D01*
X0111297Y0101975D01*
X0112099Y0102307D01*
X0113590Y0103798D01*
X0114397Y0105746D01*
X0114397Y0107854D01*
X0113590Y0109802D01*
X0112099Y0111293D01*
X0111600Y0111500D01*
X0113460Y0111500D01*
X0114397Y0112437D01*
X0114397Y0121163D01*
X0113460Y0122100D01*
X0104734Y0122100D01*
X0103797Y0113900D02*
X0088314Y0113900D01*
X0088797Y0112302D02*
X0103933Y0112302D01*
X0105505Y0110703D02*
X0088730Y0110703D01*
X0088049Y0109105D02*
X0104315Y0109105D01*
X0103797Y0107506D02*
X0086013Y0107506D01*
X0085032Y0106500D02*
X0083162Y0106500D01*
X0081435Y0105784D01*
X0080113Y0104462D01*
X0079397Y0102735D01*
X0079397Y0100865D01*
X0080113Y0099138D01*
X0081435Y0097816D01*
X0083162Y0097100D01*
X0085032Y0097100D01*
X0086759Y0097816D01*
X0088082Y0099138D01*
X0088797Y0100865D01*
X0088797Y0102735D01*
X0088082Y0104462D01*
X0086759Y0105784D01*
X0085032Y0106500D01*
X0086462Y0105908D02*
X0103797Y0105908D01*
X0104392Y0104309D02*
X0088145Y0104309D01*
X0088797Y0102711D02*
X0105691Y0102711D01*
X0105914Y0101112D02*
X0088797Y0101112D01*
X0088237Y0099514D02*
X0104484Y0099514D01*
X0103822Y0097915D02*
X0086859Y0097915D01*
X0085475Y0096317D02*
X0103797Y0096317D01*
X0104223Y0094718D02*
X0087826Y0094718D01*
X0088082Y0094462D02*
X0086759Y0095784D01*
X0085032Y0096500D01*
X0083162Y0096500D01*
X0081435Y0095784D01*
X0080113Y0094462D01*
X0079397Y0092735D01*
X0079397Y0090865D01*
X0080113Y0089138D01*
X0081435Y0087816D01*
X0083162Y0087100D01*
X0085032Y0087100D01*
X0086759Y0087816D01*
X0088082Y0089138D01*
X0088797Y0090865D01*
X0088797Y0092735D01*
X0088082Y0094462D01*
X0088638Y0093120D02*
X0105282Y0093120D01*
X0106248Y0091521D02*
X0088797Y0091521D01*
X0088407Y0089923D02*
X0104567Y0089923D01*
X0103809Y0088324D02*
X0087268Y0088324D01*
X0087417Y0085127D02*
X0103858Y0085127D01*
X0104676Y0083529D02*
X0088468Y0083529D01*
X0088797Y0081930D02*
X0106540Y0081930D01*
X0108897Y0081930D02*
X0109297Y0081930D01*
X0109297Y0083529D02*
X0108897Y0083529D01*
X0108897Y0085127D02*
X0109297Y0085127D01*
X0109297Y0086726D02*
X0118411Y0086726D01*
X0120010Y0088324D02*
X0114385Y0088324D01*
X0113627Y0089923D02*
X0121608Y0089923D01*
X0123207Y0091521D02*
X0111946Y0091521D01*
X0112912Y0093120D02*
X0124805Y0093120D01*
X0126404Y0094718D02*
X0113971Y0094718D01*
X0114397Y0096317D02*
X0128002Y0096317D01*
X0129601Y0097915D02*
X0114372Y0097915D01*
X0113710Y0099514D02*
X0131199Y0099514D01*
X0132798Y0101112D02*
X0112280Y0101112D01*
X0112503Y0102711D02*
X0134397Y0102711D01*
X0134397Y0104309D02*
X0113802Y0104309D01*
X0114397Y0105908D02*
X0134397Y0105908D01*
X0134397Y0107506D02*
X0114397Y0107506D01*
X0113879Y0109105D02*
X0134397Y0109105D01*
X0134397Y0110703D02*
X0112689Y0110703D01*
X0114262Y0112302D02*
X0134397Y0112302D01*
X0134397Y0113900D02*
X0114397Y0113900D01*
X0114397Y0115499D02*
X0134397Y0115499D01*
X0134397Y0117097D02*
X0114397Y0117097D01*
X0114397Y0118696D02*
X0134397Y0118696D01*
X0134397Y0120294D02*
X0114397Y0120294D01*
X0113667Y0121893D02*
X0134397Y0121893D01*
X0135177Y0123491D02*
X0088484Y0123491D01*
X0087454Y0125090D02*
X0136776Y0125090D01*
X0138797Y0120889D02*
X0138797Y0120889D01*
X0138797Y0120294D02*
X0138797Y0120294D01*
X0138797Y0118696D02*
X0138797Y0118696D01*
X0138797Y0117097D02*
X0138797Y0117097D01*
X0138797Y0115499D02*
X0138797Y0115499D01*
X0138797Y0113900D02*
X0138797Y0113900D01*
X0138797Y0112302D02*
X0138933Y0112302D01*
X0138797Y0110703D02*
X0140505Y0110703D01*
X0139315Y0109105D02*
X0138797Y0109105D01*
X0138797Y0107506D02*
X0138797Y0107506D01*
X0138797Y0105908D02*
X0138797Y0105908D01*
X0138797Y0104309D02*
X0139392Y0104309D01*
X0138797Y0102711D02*
X0140691Y0102711D01*
X0140914Y0101112D02*
X0138797Y0101112D01*
X0139484Y0099514D02*
X0137422Y0099514D01*
X0137101Y0097915D02*
X0135824Y0097915D01*
X0135502Y0096317D02*
X0134225Y0096317D01*
X0133904Y0094718D02*
X0132627Y0094718D01*
X0132305Y0093120D02*
X0131028Y0093120D01*
X0130707Y0091521D02*
X0129429Y0091521D01*
X0129108Y0089923D02*
X0127831Y0089923D01*
X0127510Y0088324D02*
X0126232Y0088324D01*
X0125911Y0086726D02*
X0124634Y0086726D01*
X0124313Y0085127D02*
X0123035Y0085127D01*
X0122714Y0083529D02*
X0121437Y0083529D01*
X0121116Y0081930D02*
X0119838Y0081930D01*
X0119517Y0080332D02*
X0118240Y0080332D01*
X0117919Y0078733D02*
X0116641Y0078733D01*
X0116320Y0077134D02*
X0115043Y0077134D01*
X0114722Y0075536D02*
X0113444Y0075536D01*
X0113123Y0073937D02*
X0088299Y0073937D01*
X0088797Y0072339D02*
X0111525Y0072339D01*
X0109926Y0070740D02*
X0088745Y0070740D01*
X0089866Y0069142D02*
X0108328Y0069142D01*
X0106729Y0067543D02*
X0091465Y0067543D01*
X0093063Y0065945D02*
X0105131Y0065945D01*
X0101552Y0064346D02*
X0094662Y0064346D01*
X0096260Y0062748D02*
X0100593Y0062748D01*
X0100497Y0061149D02*
X0097859Y0061149D01*
X0099457Y0059551D02*
X0101255Y0059551D01*
X0101056Y0057952D02*
X0169638Y0057952D01*
X0169397Y0056354D02*
X0149206Y0056354D01*
X0149397Y0056163D02*
X0148460Y0057100D01*
X0139734Y0057100D01*
X0138797Y0056163D01*
X0138797Y0047437D01*
X0139734Y0046500D01*
X0141594Y0046500D01*
X0141095Y0046293D01*
X0139604Y0044802D01*
X0138797Y0042854D01*
X0138797Y0040746D01*
X0139604Y0038798D01*
X0141095Y0037307D01*
X0141897Y0036975D01*
X0141897Y0036625D01*
X0141095Y0036293D01*
X0139604Y0034802D01*
X0138797Y0032854D01*
X0138797Y0030746D01*
X0139604Y0028798D01*
X0141095Y0027307D01*
X0142041Y0026915D01*
X0141986Y0026897D01*
X0141214Y0026504D01*
X0140514Y0025995D01*
X0139902Y0025383D01*
X0139393Y0024683D01*
X0139000Y0023911D01*
X0138733Y0023088D01*
X0138597Y0022233D01*
X0138597Y0022000D01*
X0143897Y0022000D01*
X0143897Y0021600D01*
X0138597Y0021600D01*
X0138597Y0021367D01*
X0138733Y0020512D01*
X0139000Y0019689D01*
X0139393Y0018917D01*
X0139902Y0018217D01*
X0140514Y0017605D01*
X0141214Y0017096D01*
X0141986Y0016703D01*
X0142809Y0016435D01*
X0143664Y0016300D01*
X0143897Y0016300D01*
X0143897Y0021600D01*
X0144297Y0021600D01*
X0144297Y0016300D01*
X0144530Y0016300D01*
X0145385Y0016435D01*
X0146208Y0016703D01*
X0146980Y0017096D01*
X0147680Y0017605D01*
X0148292Y0018217D01*
X0148801Y0018917D01*
X0149194Y0019689D01*
X0149462Y0020512D01*
X0149597Y0021367D01*
X0149597Y0021600D01*
X0144297Y0021600D01*
X0144297Y0022000D01*
X0149597Y0022000D01*
X0149597Y0022233D01*
X0149462Y0023088D01*
X0149194Y0023911D01*
X0148801Y0024683D01*
X0148292Y0025383D01*
X0147680Y0025995D01*
X0146980Y0026504D01*
X0146208Y0026897D01*
X0146153Y0026915D01*
X0147099Y0027307D01*
X0148590Y0028798D01*
X0149397Y0030746D01*
X0149397Y0032854D01*
X0148590Y0034802D01*
X0147099Y0036293D01*
X0146297Y0036625D01*
X0146297Y0036975D01*
X0147099Y0037307D01*
X0148590Y0038798D01*
X0149397Y0040746D01*
X0149397Y0042854D01*
X0148590Y0044802D01*
X0147099Y0046293D01*
X0146600Y0046500D01*
X0148460Y0046500D01*
X0149397Y0047437D01*
X0149397Y0056163D01*
X0149397Y0054755D02*
X0169397Y0054755D01*
X0169397Y0053157D02*
X0149397Y0053157D01*
X0149397Y0051558D02*
X0169397Y0051558D01*
X0169397Y0049960D02*
X0149397Y0049960D01*
X0149397Y0048361D02*
X0169397Y0048361D01*
X0169397Y0046763D02*
X0148723Y0046763D01*
X0148228Y0045164D02*
X0169397Y0045164D01*
X0169397Y0043566D02*
X0149102Y0043566D01*
X0149397Y0041967D02*
X0169397Y0041967D01*
X0169397Y0040369D02*
X0149241Y0040369D01*
X0148563Y0038770D02*
X0169397Y0038770D01*
X0168858Y0037172D02*
X0146773Y0037172D01*
X0147819Y0035573D02*
X0167259Y0035573D01*
X0165661Y0033975D02*
X0148933Y0033975D01*
X0149397Y0032376D02*
X0164062Y0032376D01*
X0162464Y0030778D02*
X0149397Y0030778D01*
X0148748Y0029179D02*
X0160865Y0029179D01*
X0159266Y0027581D02*
X0147373Y0027581D01*
X0147693Y0025982D02*
X0157668Y0025982D01*
X0156069Y0024384D02*
X0148953Y0024384D01*
X0149510Y0022785D02*
X0154471Y0022785D01*
X0152872Y0021187D02*
X0149568Y0021187D01*
X0149143Y0019588D02*
X0151274Y0019588D01*
X0149675Y0017990D02*
X0148065Y0017990D01*
X0148077Y0016391D02*
X0145105Y0016391D01*
X0144297Y0016391D02*
X0143897Y0016391D01*
X0143089Y0016391D02*
X0110105Y0016391D01*
X0109297Y0016391D02*
X0108897Y0016391D01*
X0108089Y0016391D02*
X0092617Y0016391D01*
X0091019Y0017990D02*
X0105129Y0017990D01*
X0104051Y0019588D02*
X0089420Y0019588D01*
X0088797Y0021187D02*
X0103626Y0021187D01*
X0103685Y0022785D02*
X0088776Y0022785D01*
X0088114Y0024384D02*
X0104241Y0024384D01*
X0105501Y0025982D02*
X0086282Y0025982D01*
X0086192Y0027581D02*
X0105821Y0027581D01*
X0104446Y0029179D02*
X0088099Y0029179D01*
X0088082Y0029138D02*
X0088797Y0030865D01*
X0088797Y0032735D01*
X0088082Y0034462D01*
X0086759Y0035784D01*
X0085032Y0036500D01*
X0083162Y0036500D01*
X0081435Y0035784D01*
X0080113Y0034462D01*
X0079397Y0032735D01*
X0079397Y0030865D01*
X0080113Y0029138D01*
X0081435Y0027816D01*
X0083162Y0027100D01*
X0085032Y0027100D01*
X0086759Y0027816D01*
X0088082Y0029138D01*
X0088761Y0030778D02*
X0103797Y0030778D01*
X0103797Y0032376D02*
X0088797Y0032376D01*
X0088284Y0033975D02*
X0104261Y0033975D01*
X0105375Y0035573D02*
X0086971Y0035573D01*
X0086759Y0037816D02*
X0088082Y0039138D01*
X0088797Y0040865D01*
X0088797Y0042735D01*
X0088082Y0044462D01*
X0086759Y0045784D01*
X0085032Y0046500D01*
X0083162Y0046500D01*
X0081435Y0045784D01*
X0080113Y0044462D01*
X0079397Y0042735D01*
X0079397Y0040865D01*
X0080113Y0039138D01*
X0081435Y0037816D01*
X0083162Y0037100D01*
X0085032Y0037100D01*
X0086759Y0037816D01*
X0087714Y0038770D02*
X0104632Y0038770D01*
X0106421Y0037172D02*
X0085205Y0037172D01*
X0082989Y0037172D02*
X0065205Y0037172D01*
X0065032Y0037100D02*
X0066759Y0037816D01*
X0068082Y0039138D01*
X0068797Y0040865D01*
X0068797Y0042735D01*
X0068082Y0044462D01*
X0066759Y0045784D01*
X0065032Y0046500D01*
X0063162Y0046500D01*
X0061435Y0045784D01*
X0060113Y0044462D01*
X0059397Y0042735D01*
X0059397Y0040865D01*
X0060113Y0039138D01*
X0061435Y0037816D01*
X0063162Y0037100D01*
X0065032Y0037100D01*
X0065032Y0036500D02*
X0063162Y0036500D01*
X0061435Y0035784D01*
X0060113Y0034462D01*
X0059397Y0032735D01*
X0059397Y0030865D01*
X0060113Y0029138D01*
X0061435Y0027816D01*
X0063162Y0027100D01*
X0065032Y0027100D01*
X0066759Y0027816D01*
X0068082Y0029138D01*
X0068797Y0030865D01*
X0068797Y0032735D01*
X0068082Y0034462D01*
X0066759Y0035784D01*
X0065032Y0036500D01*
X0066971Y0035573D02*
X0081224Y0035573D01*
X0079911Y0033975D02*
X0068284Y0033975D01*
X0068797Y0032376D02*
X0079397Y0032376D01*
X0079433Y0030778D02*
X0068761Y0030778D01*
X0068099Y0029179D02*
X0080095Y0029179D01*
X0082002Y0027581D02*
X0066192Y0027581D01*
X0065032Y0026500D02*
X0063162Y0026500D01*
X0061435Y0025784D01*
X0060113Y0024462D01*
X0059397Y0022735D01*
X0059397Y0020865D01*
X0060113Y0019138D01*
X0061435Y0017816D01*
X0063162Y0017100D01*
X0065032Y0017100D01*
X0066759Y0017816D01*
X0068082Y0019138D01*
X0068797Y0020865D01*
X0068797Y0022735D01*
X0068082Y0024462D01*
X0066759Y0025784D01*
X0065032Y0026500D01*
X0066282Y0025982D02*
X0071912Y0025982D01*
X0071435Y0025784D02*
X0070113Y0024462D01*
X0069397Y0022735D01*
X0069397Y0020865D01*
X0070113Y0019138D01*
X0071435Y0017816D01*
X0073162Y0017100D01*
X0075032Y0017100D01*
X0076759Y0017816D01*
X0078082Y0019138D01*
X0078797Y0020865D01*
X0078797Y0022735D01*
X0078082Y0024462D01*
X0076759Y0025784D01*
X0075032Y0026500D01*
X0073162Y0026500D01*
X0071435Y0025784D01*
X0070080Y0024384D02*
X0068114Y0024384D01*
X0068776Y0022785D02*
X0069418Y0022785D01*
X0069397Y0021187D02*
X0068797Y0021187D01*
X0068268Y0019588D02*
X0069926Y0019588D01*
X0071261Y0017990D02*
X0066933Y0017990D01*
X0061261Y0017990D02*
X0057189Y0017990D01*
X0057289Y0018062D02*
X0057835Y0018608D01*
X0058288Y0019232D01*
X0058638Y0019919D01*
X0058876Y0020653D01*
X0058997Y0021414D01*
X0058997Y0021650D01*
X0054247Y0021650D01*
X0054247Y0016900D01*
X0054483Y0016900D01*
X0055245Y0017021D01*
X0055978Y0017259D01*
X0056665Y0017609D01*
X0057289Y0018062D01*
X0058469Y0019588D02*
X0059926Y0019588D01*
X0059397Y0021187D02*
X0058961Y0021187D01*
X0058997Y0021950D02*
X0058997Y0022186D01*
X0058876Y0022947D01*
X0058638Y0023681D01*
X0058288Y0024368D01*
X0057835Y0024992D01*
X0057289Y0025537D01*
X0056665Y0025991D01*
X0055978Y0026341D01*
X0055245Y0026579D01*
X0054483Y0026700D01*
X0054247Y0026700D01*
X0054247Y0021950D01*
X0053947Y0021950D01*
X0053947Y0021650D01*
X0049197Y0021650D01*
X0049197Y0021414D01*
X0049318Y0020653D01*
X0049556Y0019919D01*
X0049906Y0019232D01*
X0050360Y0018608D01*
X0050905Y0018062D01*
X0051529Y0017609D01*
X0052216Y0017259D01*
X0052950Y0017021D01*
X0053711Y0016900D01*
X0053947Y0016900D01*
X0053947Y0021650D01*
X0054247Y0021650D01*
X0054247Y0021950D01*
X0058997Y0021950D01*
X0058902Y0022785D02*
X0059418Y0022785D01*
X0060080Y0024384D02*
X0058277Y0024384D01*
X0056677Y0025982D02*
X0061912Y0025982D01*
X0062002Y0027581D02*
X0056192Y0027581D01*
X0056759Y0027816D02*
X0058082Y0029138D01*
X0058797Y0030865D01*
X0058797Y0032735D01*
X0058082Y0034462D01*
X0056759Y0035784D01*
X0055032Y0036500D01*
X0053162Y0036500D01*
X0051435Y0035784D01*
X0050113Y0034462D01*
X0049397Y0032735D01*
X0049397Y0030865D01*
X0050113Y0029138D01*
X0051435Y0027816D01*
X0053162Y0027100D01*
X0055032Y0027100D01*
X0056759Y0027816D01*
X0058099Y0029179D02*
X0060095Y0029179D01*
X0059433Y0030778D02*
X0058761Y0030778D01*
X0058797Y0032376D02*
X0059397Y0032376D01*
X0059911Y0033975D02*
X0058284Y0033975D01*
X0056971Y0035573D02*
X0061224Y0035573D01*
X0062989Y0037172D02*
X0055205Y0037172D01*
X0055032Y0037100D02*
X0056759Y0037816D01*
X0058082Y0039138D01*
X0058797Y0040865D01*
X0058797Y0042735D01*
X0058082Y0044462D01*
X0056759Y0045784D01*
X0055032Y0046500D01*
X0053162Y0046500D01*
X0051435Y0045784D01*
X0050113Y0044462D01*
X0049397Y0042735D01*
X0049397Y0040865D01*
X0050113Y0039138D01*
X0051435Y0037816D01*
X0053162Y0037100D01*
X0055032Y0037100D01*
X0052989Y0037172D02*
X0025205Y0037172D01*
X0025032Y0037100D02*
X0026759Y0037816D01*
X0028082Y0039138D01*
X0028797Y0040865D01*
X0028797Y0042735D01*
X0028082Y0044462D01*
X0026759Y0045784D01*
X0025032Y0046500D01*
X0023162Y0046500D01*
X0021435Y0045784D01*
X0020113Y0044462D01*
X0019397Y0042735D01*
X0019397Y0040865D01*
X0020113Y0039138D01*
X0021435Y0037816D01*
X0023162Y0037100D01*
X0025032Y0037100D01*
X0025032Y0036500D02*
X0023162Y0036500D01*
X0021435Y0035784D01*
X0020113Y0034462D01*
X0019397Y0032735D01*
X0019397Y0030865D01*
X0020113Y0029138D01*
X0021435Y0027816D01*
X0023162Y0027100D01*
X0025032Y0027100D01*
X0026759Y0027816D01*
X0028082Y0029138D01*
X0028797Y0030865D01*
X0028797Y0032735D01*
X0028082Y0034462D01*
X0026759Y0035784D01*
X0025032Y0036500D01*
X0026971Y0035573D02*
X0051224Y0035573D01*
X0049911Y0033975D02*
X0028284Y0033975D01*
X0028797Y0032376D02*
X0049397Y0032376D01*
X0049433Y0030778D02*
X0028761Y0030778D01*
X0028099Y0029179D02*
X0050095Y0029179D01*
X0052002Y0027581D02*
X0026192Y0027581D01*
X0025032Y0026500D02*
X0023162Y0026500D01*
X0021435Y0025784D01*
X0020113Y0024462D01*
X0019397Y0022735D01*
X0019397Y0020865D01*
X0020113Y0019138D01*
X0021435Y0017816D01*
X0023162Y0017100D01*
X0025032Y0017100D01*
X0026759Y0017816D01*
X0028082Y0019138D01*
X0028797Y0020865D01*
X0028797Y0022735D01*
X0028082Y0024462D01*
X0026759Y0025784D01*
X0025032Y0026500D01*
X0026282Y0025982D02*
X0031912Y0025982D01*
X0031435Y0025784D02*
X0030113Y0024462D01*
X0029397Y0022735D01*
X0029397Y0020865D01*
X0030113Y0019138D01*
X0031435Y0017816D01*
X0033162Y0017100D01*
X0035032Y0017100D01*
X0036759Y0017816D01*
X0038082Y0019138D01*
X0038797Y0020865D01*
X0038797Y0022735D01*
X0038082Y0024462D01*
X0036759Y0025784D01*
X0035032Y0026500D01*
X0033162Y0026500D01*
X0031435Y0025784D01*
X0030080Y0024384D02*
X0028114Y0024384D01*
X0028776Y0022785D02*
X0029418Y0022785D01*
X0029397Y0021187D02*
X0028797Y0021187D01*
X0028268Y0019588D02*
X0029926Y0019588D01*
X0031261Y0017990D02*
X0026933Y0017990D01*
X0021261Y0017990D02*
X0010897Y0017990D01*
X0010897Y0019588D02*
X0019926Y0019588D01*
X0019397Y0021187D02*
X0010897Y0021187D01*
X0010897Y0022785D02*
X0019418Y0022785D01*
X0020080Y0024384D02*
X0010897Y0024384D01*
X0010897Y0025982D02*
X0021912Y0025982D01*
X0022002Y0027581D02*
X0010897Y0027581D01*
X0010897Y0029179D02*
X0020095Y0029179D01*
X0019433Y0030778D02*
X0010897Y0030778D01*
X0010897Y0032376D02*
X0019397Y0032376D01*
X0019911Y0033975D02*
X0010897Y0033975D01*
X0010897Y0035573D02*
X0021224Y0035573D01*
X0022989Y0037172D02*
X0010897Y0037172D01*
X0010897Y0038770D02*
X0020480Y0038770D01*
X0019603Y0040369D02*
X0010897Y0040369D01*
X0010897Y0041967D02*
X0019397Y0041967D01*
X0019741Y0043566D02*
X0010897Y0043566D01*
X0010897Y0045164D02*
X0020815Y0045164D01*
X0021435Y0047816D02*
X0023162Y0047100D01*
X0025032Y0047100D01*
X0026759Y0047816D01*
X0028082Y0049138D01*
X0028797Y0050865D01*
X0028797Y0052735D01*
X0028082Y0054462D01*
X0026759Y0055784D01*
X0025032Y0056500D01*
X0023162Y0056500D01*
X0021435Y0055784D01*
X0020113Y0054462D01*
X0019397Y0052735D01*
X0019397Y0050865D01*
X0020113Y0049138D01*
X0021435Y0047816D01*
X0020889Y0048361D02*
X0010897Y0048361D01*
X0010897Y0046763D02*
X0099397Y0046763D01*
X0099397Y0048361D02*
X0087305Y0048361D01*
X0086759Y0047816D02*
X0088082Y0049138D01*
X0088797Y0050865D01*
X0088797Y0052735D01*
X0088082Y0054462D01*
X0086759Y0055784D01*
X0085032Y0056500D01*
X0083162Y0056500D01*
X0081435Y0055784D01*
X0080113Y0054462D01*
X0079397Y0052735D01*
X0079397Y0050865D01*
X0080113Y0049138D01*
X0081435Y0047816D01*
X0083162Y0047100D01*
X0085032Y0047100D01*
X0086759Y0047816D01*
X0088422Y0049960D02*
X0099397Y0049960D01*
X0099397Y0051558D02*
X0088797Y0051558D01*
X0088622Y0053157D02*
X0099397Y0053157D01*
X0098030Y0054755D02*
X0087789Y0054755D01*
X0085385Y0056354D02*
X0096432Y0056354D01*
X0094833Y0057952D02*
X0086896Y0057952D01*
X0086759Y0057816D02*
X0088082Y0059138D01*
X0088797Y0060865D01*
X0088797Y0062735D01*
X0088082Y0064462D01*
X0086759Y0065784D01*
X0085032Y0066500D01*
X0083162Y0066500D01*
X0081435Y0065784D01*
X0080113Y0064462D01*
X0079397Y0062735D01*
X0079397Y0060865D01*
X0080113Y0059138D01*
X0081435Y0057816D01*
X0083162Y0057100D01*
X0085032Y0057100D01*
X0086759Y0057816D01*
X0088253Y0059551D02*
X0093235Y0059551D01*
X0091636Y0061149D02*
X0088797Y0061149D01*
X0088792Y0062748D02*
X0090038Y0062748D01*
X0088439Y0064346D02*
X0088130Y0064346D01*
X0086841Y0065945D02*
X0086372Y0065945D01*
X0082092Y0067543D02*
X0081297Y0067543D01*
X0081297Y0065945D02*
X0081822Y0065945D01*
X0080065Y0064346D02*
X0079755Y0064346D01*
X0079402Y0062748D02*
X0078156Y0062748D01*
X0079397Y0061149D02*
X0076558Y0061149D01*
X0074959Y0059551D02*
X0079941Y0059551D01*
X0081298Y0057952D02*
X0073361Y0057952D01*
X0071762Y0056354D02*
X0082809Y0056354D01*
X0080406Y0054755D02*
X0070164Y0054755D01*
X0068622Y0053157D02*
X0079572Y0053157D01*
X0079397Y0051558D02*
X0068797Y0051558D01*
X0068422Y0049960D02*
X0079772Y0049960D01*
X0080889Y0048361D02*
X0067305Y0048361D01*
X0067380Y0045164D02*
X0080815Y0045164D01*
X0079741Y0043566D02*
X0068453Y0043566D01*
X0068797Y0041967D02*
X0079397Y0041967D01*
X0079603Y0040369D02*
X0068591Y0040369D01*
X0067714Y0038770D02*
X0080480Y0038770D01*
X0088453Y0043566D02*
X0099397Y0043566D01*
X0099397Y0045164D02*
X0087380Y0045164D01*
X0088797Y0041967D02*
X0100819Y0041967D01*
X0102417Y0040369D02*
X0088591Y0040369D01*
X0081912Y0025982D02*
X0076282Y0025982D01*
X0078114Y0024384D02*
X0080080Y0024384D01*
X0079418Y0022785D02*
X0078776Y0022785D01*
X0078797Y0021187D02*
X0079397Y0021187D01*
X0079926Y0019588D02*
X0078268Y0019588D01*
X0076933Y0017990D02*
X0081261Y0017990D01*
X0086395Y0016391D02*
X0010897Y0016391D01*
X0010897Y0014793D02*
X0011482Y0014793D01*
X0016712Y0014793D02*
X0087993Y0014793D01*
X0089592Y0013194D02*
X0017812Y0013194D01*
X0018062Y0011596D02*
X0091190Y0011596D01*
X0092789Y0009997D02*
X0017642Y0009997D01*
X0036282Y0025982D02*
X0041912Y0025982D01*
X0041435Y0025784D02*
X0040113Y0024462D01*
X0039397Y0022735D01*
X0039397Y0020865D01*
X0040113Y0019138D01*
X0041435Y0017816D01*
X0043162Y0017100D01*
X0045032Y0017100D01*
X0046759Y0017816D01*
X0048082Y0019138D01*
X0048797Y0020865D01*
X0048797Y0022735D01*
X0048082Y0024462D01*
X0046759Y0025784D01*
X0045032Y0026500D01*
X0043162Y0026500D01*
X0041435Y0025784D01*
X0040080Y0024384D02*
X0038114Y0024384D01*
X0038776Y0022785D02*
X0039418Y0022785D01*
X0039397Y0021187D02*
X0038797Y0021187D01*
X0038268Y0019588D02*
X0039926Y0019588D01*
X0041261Y0017990D02*
X0036933Y0017990D01*
X0046933Y0017990D02*
X0051005Y0017990D01*
X0049725Y0019588D02*
X0048268Y0019588D01*
X0048797Y0021187D02*
X0049233Y0021187D01*
X0049197Y0021950D02*
X0053947Y0021950D01*
X0053947Y0026700D01*
X0053711Y0026700D01*
X0052950Y0026579D01*
X0052216Y0026341D01*
X0051529Y0025991D01*
X0050905Y0025537D01*
X0050360Y0024992D01*
X0049906Y0024368D01*
X0049556Y0023681D01*
X0049318Y0022947D01*
X0049197Y0022186D01*
X0049197Y0021950D01*
X0049292Y0022785D02*
X0048776Y0022785D01*
X0048114Y0024384D02*
X0049917Y0024384D01*
X0051517Y0025982D02*
X0046282Y0025982D01*
X0053947Y0025982D02*
X0054247Y0025982D01*
X0054247Y0024384D02*
X0053947Y0024384D01*
X0053947Y0022785D02*
X0054247Y0022785D01*
X0054247Y0021187D02*
X0053947Y0021187D01*
X0053947Y0019588D02*
X0054247Y0019588D01*
X0054247Y0017990D02*
X0053947Y0017990D01*
X0050480Y0038770D02*
X0027714Y0038770D01*
X0028591Y0040369D02*
X0049603Y0040369D01*
X0049397Y0041967D02*
X0028797Y0041967D01*
X0028453Y0043566D02*
X0049741Y0043566D01*
X0050815Y0045164D02*
X0027380Y0045164D01*
X0027305Y0048361D02*
X0050889Y0048361D01*
X0051435Y0047816D02*
X0053162Y0047100D01*
X0055032Y0047100D01*
X0056759Y0047816D01*
X0058082Y0049138D01*
X0058797Y0050865D01*
X0058797Y0052735D01*
X0058082Y0054462D01*
X0056759Y0055784D01*
X0055032Y0056500D01*
X0053162Y0056500D01*
X0051435Y0055784D01*
X0050113Y0054462D01*
X0049397Y0052735D01*
X0049397Y0050865D01*
X0050113Y0049138D01*
X0051435Y0047816D01*
X0049772Y0049960D02*
X0028422Y0049960D01*
X0028797Y0051558D02*
X0049397Y0051558D01*
X0049572Y0053157D02*
X0028622Y0053157D01*
X0027789Y0054755D02*
X0050406Y0054755D01*
X0052809Y0056354D02*
X0025385Y0056354D01*
X0025032Y0057100D02*
X0026759Y0057816D01*
X0028082Y0059138D01*
X0028797Y0060865D01*
X0028797Y0062735D01*
X0028082Y0064462D01*
X0026759Y0065784D01*
X0025032Y0066500D01*
X0023162Y0066500D01*
X0021435Y0065784D01*
X0020113Y0064462D01*
X0019397Y0062735D01*
X0019397Y0060865D01*
X0020113Y0059138D01*
X0021435Y0057816D01*
X0023162Y0057100D01*
X0025032Y0057100D01*
X0026896Y0057952D02*
X0051298Y0057952D01*
X0051435Y0057816D02*
X0053162Y0057100D01*
X0055032Y0057100D01*
X0056759Y0057816D01*
X0058082Y0059138D01*
X0058797Y0060865D01*
X0058797Y0062735D01*
X0058082Y0064462D01*
X0056759Y0065784D01*
X0055032Y0066500D01*
X0053162Y0066500D01*
X0051435Y0065784D01*
X0050113Y0064462D01*
X0049397Y0062735D01*
X0049397Y0060865D01*
X0050113Y0059138D01*
X0051435Y0057816D01*
X0049941Y0059551D02*
X0028253Y0059551D01*
X0028797Y0061149D02*
X0049397Y0061149D01*
X0049402Y0062748D02*
X0028792Y0062748D01*
X0028130Y0064346D02*
X0050065Y0064346D01*
X0051822Y0065945D02*
X0026372Y0065945D01*
X0026103Y0067543D02*
X0052092Y0067543D01*
X0051435Y0067816D02*
X0053162Y0067100D01*
X0055032Y0067100D01*
X0056759Y0067816D01*
X0058082Y0069138D01*
X0058797Y0070865D01*
X0058797Y0072735D01*
X0058082Y0074462D01*
X0056759Y0075784D01*
X0055032Y0076500D01*
X0053162Y0076500D01*
X0051435Y0075784D01*
X0050113Y0074462D01*
X0049397Y0072735D01*
X0049397Y0070865D01*
X0050113Y0069138D01*
X0051435Y0067816D01*
X0050111Y0069142D02*
X0028083Y0069142D01*
X0028082Y0069138D02*
X0028797Y0070865D01*
X0028797Y0072735D01*
X0028082Y0074462D01*
X0026759Y0075784D01*
X0025032Y0076500D01*
X0023162Y0076500D01*
X0021435Y0075784D01*
X0020113Y0074462D01*
X0019397Y0072735D01*
X0019397Y0070865D01*
X0020113Y0069138D01*
X0021435Y0067816D01*
X0023162Y0067100D01*
X0025032Y0067100D01*
X0026759Y0067816D01*
X0028082Y0069138D01*
X0028745Y0070740D02*
X0049449Y0070740D01*
X0049397Y0072339D02*
X0028797Y0072339D01*
X0028299Y0073937D02*
X0049895Y0073937D01*
X0051186Y0075536D02*
X0027008Y0075536D01*
X0026759Y0077816D02*
X0025032Y0077100D01*
X0023162Y0077100D01*
X0021435Y0077816D01*
X0020113Y0079138D01*
X0019397Y0080865D01*
X0019397Y0082735D01*
X0020113Y0084462D01*
X0021435Y0085784D01*
X0023162Y0086500D01*
X0025032Y0086500D01*
X0026759Y0085784D01*
X0028082Y0084462D01*
X0028797Y0082735D01*
X0028797Y0080865D01*
X0028082Y0079138D01*
X0026759Y0077816D01*
X0027677Y0078733D02*
X0050269Y0078733D01*
X0050360Y0078608D02*
X0050905Y0078062D01*
X0051529Y0077609D01*
X0052216Y0077259D01*
X0052950Y0077021D01*
X0053711Y0076900D01*
X0053947Y0076900D01*
X0053947Y0081650D01*
X0049197Y0081650D01*
X0049197Y0081414D01*
X0049318Y0080653D01*
X0049556Y0079919D01*
X0049906Y0079232D01*
X0050360Y0078608D01*
X0049422Y0080332D02*
X0028576Y0080332D01*
X0028797Y0081930D02*
X0053947Y0081930D01*
X0053947Y0081950D02*
X0053947Y0081650D01*
X0054247Y0081650D01*
X0054247Y0076900D01*
X0054483Y0076900D01*
X0055245Y0077021D01*
X0055978Y0077259D01*
X0056665Y0077609D01*
X0057289Y0078062D01*
X0057835Y0078608D01*
X0058288Y0079232D01*
X0058638Y0079919D01*
X0058876Y0080653D01*
X0058997Y0081414D01*
X0058997Y0081650D01*
X0054247Y0081650D01*
X0054247Y0081950D01*
X0053947Y0081950D01*
X0049197Y0081950D01*
X0049197Y0082186D01*
X0049318Y0082947D01*
X0049556Y0083681D01*
X0049906Y0084368D01*
X0050360Y0084992D01*
X0050905Y0085538D01*
X0051529Y0085991D01*
X0052216Y0086341D01*
X0052950Y0086579D01*
X0053711Y0086700D01*
X0053947Y0086700D01*
X0053947Y0081950D01*
X0054247Y0081950D02*
X0054247Y0086700D01*
X0054483Y0086700D01*
X0055245Y0086579D01*
X0055978Y0086341D01*
X0056665Y0085991D01*
X0057289Y0085538D01*
X0057835Y0084992D01*
X0058288Y0084368D01*
X0058638Y0083681D01*
X0058876Y0082947D01*
X0058997Y0082186D01*
X0058997Y0081950D01*
X0054247Y0081950D01*
X0054247Y0081930D02*
X0059397Y0081930D01*
X0059397Y0082735D02*
X0059397Y0080865D01*
X0060113Y0079138D01*
X0061435Y0077816D01*
X0063162Y0077100D01*
X0065032Y0077100D01*
X0066759Y0077816D01*
X0068082Y0079138D01*
X0068797Y0080865D01*
X0068797Y0082735D01*
X0068082Y0084462D01*
X0066759Y0085784D01*
X0065032Y0086500D01*
X0063162Y0086500D01*
X0061435Y0085784D01*
X0060113Y0084462D01*
X0059397Y0082735D01*
X0059726Y0083529D02*
X0058688Y0083529D01*
X0057700Y0085127D02*
X0060777Y0085127D01*
X0061435Y0087816D02*
X0060113Y0089138D01*
X0059397Y0090865D01*
X0059397Y0092735D01*
X0060113Y0094462D01*
X0061435Y0095784D01*
X0063162Y0096500D01*
X0065032Y0096500D01*
X0066759Y0095784D01*
X0068082Y0094462D01*
X0068797Y0092735D01*
X0068797Y0090865D01*
X0068082Y0089138D01*
X0066759Y0087816D01*
X0065032Y0087100D01*
X0063162Y0087100D01*
X0061435Y0087816D01*
X0060926Y0088324D02*
X0057268Y0088324D01*
X0056759Y0087816D02*
X0058082Y0089138D01*
X0058797Y0090865D01*
X0058797Y0092735D01*
X0058082Y0094462D01*
X0056759Y0095784D01*
X0055032Y0096500D01*
X0053162Y0096500D01*
X0051435Y0095784D01*
X0050113Y0094462D01*
X0049397Y0092735D01*
X0049397Y0090865D01*
X0050113Y0089138D01*
X0051435Y0087816D01*
X0053162Y0087100D01*
X0055032Y0087100D01*
X0056759Y0087816D01*
X0058407Y0089923D02*
X0059787Y0089923D01*
X0059397Y0091521D02*
X0058797Y0091521D01*
X0058638Y0093120D02*
X0059556Y0093120D01*
X0060368Y0094718D02*
X0057826Y0094718D01*
X0055475Y0096317D02*
X0062720Y0096317D01*
X0065475Y0096317D02*
X0082720Y0096317D01*
X0081335Y0097915D02*
X0076859Y0097915D01*
X0076759Y0097816D02*
X0078082Y0099138D01*
X0078797Y0100865D01*
X0078797Y0102735D01*
X0078082Y0104462D01*
X0076759Y0105784D01*
X0075032Y0106500D01*
X0073162Y0106500D01*
X0071435Y0105784D01*
X0070113Y0104462D01*
X0069397Y0102735D01*
X0069397Y0100865D01*
X0070113Y0099138D01*
X0071435Y0097816D01*
X0073162Y0097100D01*
X0075032Y0097100D01*
X0076759Y0097816D01*
X0078237Y0099514D02*
X0079957Y0099514D01*
X0079397Y0101112D02*
X0078797Y0101112D01*
X0078797Y0102711D02*
X0079397Y0102711D01*
X0080049Y0104309D02*
X0078145Y0104309D01*
X0076462Y0105908D02*
X0081732Y0105908D01*
X0082182Y0107506D02*
X0076013Y0107506D01*
X0076759Y0107816D02*
X0078082Y0109138D01*
X0078797Y0110865D01*
X0078797Y0112735D01*
X0078082Y0114462D01*
X0076759Y0115784D01*
X0075032Y0116500D01*
X0073162Y0116500D01*
X0071435Y0115784D01*
X0070113Y0114462D01*
X0069397Y0112735D01*
X0069397Y0110865D01*
X0070113Y0109138D01*
X0071435Y0107816D01*
X0073162Y0107100D01*
X0075032Y0107100D01*
X0076759Y0107816D01*
X0078049Y0109105D02*
X0080146Y0109105D01*
X0079464Y0110703D02*
X0078730Y0110703D01*
X0078797Y0112302D02*
X0079397Y0112302D01*
X0079880Y0113900D02*
X0078314Y0113900D01*
X0077045Y0115499D02*
X0081149Y0115499D01*
X0080555Y0118696D02*
X0077640Y0118696D01*
X0078082Y0119138D02*
X0076759Y0117816D01*
X0075032Y0117100D01*
X0073162Y0117100D01*
X0071435Y0117816D01*
X0070113Y0119138D01*
X0069397Y0120865D01*
X0069397Y0122735D01*
X0070113Y0124462D01*
X0071435Y0125784D01*
X0073162Y0126500D01*
X0075032Y0126500D01*
X0076759Y0125784D01*
X0078082Y0124462D01*
X0078797Y0122735D01*
X0078797Y0120865D01*
X0078082Y0119138D01*
X0078561Y0120294D02*
X0079634Y0120294D01*
X0079397Y0121893D02*
X0078797Y0121893D01*
X0078484Y0123491D02*
X0079710Y0123491D01*
X0080740Y0125090D02*
X0077454Y0125090D01*
X0080963Y0128287D02*
X0027231Y0128287D01*
X0027454Y0125090D02*
X0070740Y0125090D01*
X0069710Y0123491D02*
X0028484Y0123491D01*
X0028797Y0121893D02*
X0069397Y0121893D01*
X0069634Y0120294D02*
X0028561Y0120294D01*
X0027640Y0118696D02*
X0070555Y0118696D01*
X0071149Y0115499D02*
X0027045Y0115499D01*
X0028314Y0113900D02*
X0069880Y0113900D01*
X0069397Y0112302D02*
X0028797Y0112302D01*
X0028730Y0110703D02*
X0069464Y0110703D01*
X0070146Y0109105D02*
X0028049Y0109105D01*
X0026013Y0107506D02*
X0072182Y0107506D01*
X0071732Y0105908D02*
X0026462Y0105908D01*
X0026759Y0105784D02*
X0025032Y0106500D01*
X0023162Y0106500D01*
X0021435Y0105784D01*
X0020113Y0104462D01*
X0019397Y0102735D01*
X0019397Y0100865D01*
X0020113Y0099138D01*
X0021435Y0097816D01*
X0023162Y0097100D01*
X0025032Y0097100D01*
X0026759Y0097816D01*
X0028082Y0099138D01*
X0028797Y0100865D01*
X0028797Y0102735D01*
X0028082Y0104462D01*
X0026759Y0105784D01*
X0028145Y0104309D02*
X0070049Y0104309D01*
X0069397Y0102711D02*
X0028797Y0102711D01*
X0028797Y0101112D02*
X0069397Y0101112D01*
X0069957Y0099514D02*
X0028237Y0099514D01*
X0026859Y0097915D02*
X0071335Y0097915D01*
X0067826Y0094718D02*
X0080368Y0094718D01*
X0079556Y0093120D02*
X0068638Y0093120D01*
X0068797Y0091521D02*
X0079397Y0091521D01*
X0079788Y0089923D02*
X0068407Y0089923D01*
X0067268Y0088324D02*
X0080926Y0088324D01*
X0080777Y0085127D02*
X0067417Y0085127D01*
X0068468Y0083529D02*
X0079726Y0083529D01*
X0079397Y0081930D02*
X0068797Y0081930D01*
X0068576Y0080332D02*
X0079618Y0080332D01*
X0080419Y0078733D02*
X0067677Y0078733D01*
X0065115Y0077134D02*
X0078820Y0077134D01*
X0079397Y0077711D02*
X0079397Y0077711D01*
X0077222Y0075536D02*
X0067008Y0075536D01*
X0066759Y0075784D02*
X0068082Y0074462D01*
X0068797Y0072735D01*
X0068797Y0070865D01*
X0068082Y0069138D01*
X0066759Y0067816D01*
X0065032Y0067100D01*
X0063162Y0067100D01*
X0061435Y0067816D01*
X0060113Y0069138D01*
X0059397Y0070865D01*
X0059397Y0072735D01*
X0060113Y0074462D01*
X0061435Y0075784D01*
X0063162Y0076500D01*
X0065032Y0076500D01*
X0066759Y0075784D01*
X0068299Y0073937D02*
X0076897Y0073937D01*
X0076897Y0072339D02*
X0068797Y0072339D01*
X0068745Y0070740D02*
X0076897Y0070740D01*
X0076897Y0069142D02*
X0068083Y0069142D01*
X0066103Y0067543D02*
X0076729Y0067543D01*
X0075131Y0065945D02*
X0066372Y0065945D01*
X0066759Y0065784D02*
X0065032Y0066500D01*
X0063162Y0066500D01*
X0061435Y0065784D01*
X0060113Y0064462D01*
X0059397Y0062735D01*
X0059397Y0060865D01*
X0060113Y0059138D01*
X0061435Y0057816D01*
X0063162Y0057100D01*
X0065032Y0057100D01*
X0066759Y0057816D01*
X0068082Y0059138D01*
X0068797Y0060865D01*
X0068797Y0062735D01*
X0068082Y0064462D01*
X0066759Y0065784D01*
X0068130Y0064346D02*
X0073532Y0064346D01*
X0071934Y0062748D02*
X0068792Y0062748D01*
X0068797Y0061149D02*
X0070335Y0061149D01*
X0068737Y0059551D02*
X0068253Y0059551D01*
X0067138Y0057952D02*
X0066896Y0057952D01*
X0065540Y0056354D02*
X0065385Y0056354D01*
X0062809Y0056354D02*
X0055385Y0056354D01*
X0056896Y0057952D02*
X0061298Y0057952D01*
X0059941Y0059551D02*
X0058253Y0059551D01*
X0058797Y0061149D02*
X0059397Y0061149D01*
X0059402Y0062748D02*
X0058792Y0062748D01*
X0058130Y0064346D02*
X0060065Y0064346D01*
X0061822Y0065945D02*
X0056372Y0065945D01*
X0056103Y0067543D02*
X0062092Y0067543D01*
X0060111Y0069142D02*
X0058083Y0069142D01*
X0058745Y0070740D02*
X0059449Y0070740D01*
X0059397Y0072339D02*
X0058797Y0072339D01*
X0058299Y0073937D02*
X0059895Y0073937D01*
X0061186Y0075536D02*
X0057008Y0075536D01*
X0055595Y0077134D02*
X0063079Y0077134D01*
X0060517Y0078733D02*
X0057926Y0078733D01*
X0058772Y0080332D02*
X0059618Y0080332D01*
X0054247Y0080332D02*
X0053947Y0080332D01*
X0053947Y0078733D02*
X0054247Y0078733D01*
X0054247Y0077134D02*
X0053947Y0077134D01*
X0052599Y0077134D02*
X0025115Y0077134D01*
X0023079Y0077134D02*
X0010897Y0077134D01*
X0010897Y0075536D02*
X0021186Y0075536D01*
X0019895Y0073937D02*
X0010897Y0073937D01*
X0010897Y0072339D02*
X0019397Y0072339D01*
X0019449Y0070740D02*
X0010897Y0070740D01*
X0010897Y0069142D02*
X0020111Y0069142D01*
X0022092Y0067543D02*
X0010897Y0067543D01*
X0010897Y0065945D02*
X0021822Y0065945D01*
X0020065Y0064346D02*
X0010897Y0064346D01*
X0010897Y0062748D02*
X0019402Y0062748D01*
X0019397Y0061149D02*
X0010897Y0061149D01*
X0010897Y0059551D02*
X0019941Y0059551D01*
X0021298Y0057952D02*
X0010897Y0057952D01*
X0010897Y0056354D02*
X0022809Y0056354D01*
X0020406Y0054755D02*
X0010897Y0054755D01*
X0010897Y0053157D02*
X0019572Y0053157D01*
X0019397Y0051558D02*
X0010897Y0051558D01*
X0010897Y0049960D02*
X0019772Y0049960D01*
X0020517Y0078733D02*
X0010897Y0078733D01*
X0010897Y0080332D02*
X0019618Y0080332D01*
X0019397Y0081930D02*
X0010897Y0081930D01*
X0010897Y0083529D02*
X0019726Y0083529D01*
X0020777Y0085127D02*
X0010897Y0085127D01*
X0010897Y0086726D02*
X0108897Y0086726D01*
X0111654Y0081930D02*
X0113616Y0081930D01*
X0113519Y0083529D02*
X0115214Y0083529D01*
X0114337Y0085127D02*
X0116813Y0085127D01*
X0112017Y0080332D02*
X0088576Y0080332D01*
X0107697Y0061149D02*
X0172835Y0061149D01*
X0171237Y0059551D02*
X0106939Y0059551D01*
X0103988Y0056354D02*
X0102655Y0056354D01*
X0103797Y0054755D02*
X0103797Y0054755D01*
X0103797Y0053157D02*
X0103797Y0053157D01*
X0103797Y0051558D02*
X0103797Y0051558D01*
X0103797Y0049960D02*
X0103797Y0049960D01*
X0103797Y0048361D02*
X0103797Y0048361D01*
X0103797Y0046763D02*
X0104472Y0046763D01*
X0104966Y0045164D02*
X0103844Y0045164D01*
X0113228Y0045164D02*
X0139966Y0045164D01*
X0139472Y0046763D02*
X0113723Y0046763D01*
X0114397Y0048361D02*
X0138797Y0048361D01*
X0138797Y0049960D02*
X0114397Y0049960D01*
X0114397Y0051558D02*
X0138797Y0051558D01*
X0138797Y0053157D02*
X0114397Y0053157D01*
X0114397Y0054755D02*
X0138797Y0054755D01*
X0138988Y0056354D02*
X0114206Y0056354D01*
X0108156Y0062748D02*
X0174434Y0062748D01*
X0176032Y0064346D02*
X0109755Y0064346D01*
X0111353Y0065945D02*
X0177631Y0065945D01*
X0179229Y0067543D02*
X0112952Y0067543D01*
X0114550Y0069142D02*
X0180828Y0069142D01*
X0182426Y0070740D02*
X0116149Y0070740D01*
X0117747Y0072339D02*
X0184025Y0072339D01*
X0185623Y0073937D02*
X0119346Y0073937D01*
X0120944Y0075536D02*
X0187222Y0075536D01*
X0186683Y0077134D02*
X0188820Y0077134D01*
X0188525Y0078733D02*
X0190419Y0078733D01*
X0189226Y0080332D02*
X0191897Y0080332D01*
X0191897Y0081930D02*
X0189397Y0081930D01*
X0189118Y0083529D02*
X0191897Y0083529D01*
X0191897Y0085127D02*
X0188265Y0085127D01*
X0186253Y0086726D02*
X0191897Y0086726D01*
X0191897Y0088324D02*
X0188370Y0088324D01*
X0189270Y0089923D02*
X0191897Y0089923D01*
X0191897Y0091521D02*
X0189597Y0091521D01*
X0189451Y0093120D02*
X0191897Y0093120D01*
X0191897Y0094718D02*
X0188775Y0094718D01*
X0187238Y0096317D02*
X0191897Y0096317D01*
X0191897Y0097915D02*
X0187708Y0097915D01*
X0188887Y0099514D02*
X0191897Y0099514D01*
X0191897Y0101112D02*
X0189397Y0101112D01*
X0189397Y0102711D02*
X0191897Y0102711D01*
X0191897Y0104309D02*
X0188794Y0104309D01*
X0187485Y0105908D02*
X0191897Y0105908D01*
X0191897Y0107506D02*
X0187299Y0107506D01*
X0188717Y0109105D02*
X0191897Y0109105D01*
X0191897Y0110703D02*
X0189379Y0110703D01*
X0189397Y0112302D02*
X0191897Y0112302D01*
X0191897Y0113900D02*
X0188964Y0113900D01*
X0187894Y0115499D02*
X0191897Y0115499D01*
X0191897Y0117097D02*
X0186593Y0117097D01*
X0188488Y0118696D02*
X0191897Y0118696D01*
X0191897Y0120294D02*
X0189210Y0120294D01*
X0189397Y0121893D02*
X0191897Y0121893D01*
X0191897Y0123491D02*
X0189133Y0123491D01*
X0188303Y0125090D02*
X0191897Y0125090D01*
X0191897Y0126688D02*
X0186145Y0126688D01*
X0188079Y0128287D02*
X0191897Y0128287D01*
X0191897Y0129885D02*
X0189041Y0129885D01*
X0189397Y0131484D02*
X0191897Y0131484D01*
X0191897Y0133082D02*
X0189303Y0133082D01*
X0188640Y0134681D02*
X0191897Y0134681D01*
X0191897Y0136279D02*
X0187113Y0136279D01*
X0187670Y0137878D02*
X0191897Y0137878D01*
X0191897Y0139476D02*
X0188871Y0139476D01*
X0189397Y0141075D02*
X0191897Y0141075D01*
X0191897Y0142673D02*
X0189397Y0142673D01*
X0188810Y0144272D02*
X0191897Y0144272D01*
X0191897Y0145870D02*
X0187522Y0145870D01*
X0187261Y0147469D02*
X0191897Y0147469D01*
X0191897Y0149068D02*
X0188702Y0149068D01*
X0189364Y0150666D02*
X0191897Y0150666D01*
X0191897Y0152265D02*
X0189397Y0152265D01*
X0188979Y0153863D02*
X0191897Y0153863D01*
X0191897Y0155462D02*
X0187931Y0155462D01*
X0186503Y0157060D02*
X0191897Y0157060D01*
X0191897Y0158659D02*
X0188451Y0158659D01*
X0189195Y0160257D02*
X0191897Y0160257D01*
X0191897Y0161856D02*
X0189397Y0161856D01*
X0189149Y0163454D02*
X0191897Y0163454D01*
X0191897Y0165053D02*
X0188340Y0165053D01*
X0186235Y0166651D02*
X0191135Y0166651D01*
X0189536Y0168250D02*
X0188042Y0168250D01*
X0192562Y0171447D02*
X0205998Y0171447D01*
X0205998Y0173045D02*
X0190963Y0173045D01*
X0188656Y0174644D02*
X0205998Y0174644D01*
X0205998Y0176242D02*
X0187150Y0176242D01*
X0194160Y0169848D02*
X0205998Y0169848D01*
X0205998Y0168250D02*
X0195759Y0168250D01*
X0196297Y0166651D02*
X0205998Y0166651D01*
X0205998Y0165053D02*
X0196297Y0165053D01*
X0196297Y0163454D02*
X0205998Y0163454D01*
X0205998Y0161856D02*
X0196297Y0161856D01*
X0196297Y0160257D02*
X0205998Y0160257D01*
X0205998Y0158659D02*
X0196297Y0158659D01*
X0196297Y0157060D02*
X0205998Y0157060D01*
X0205998Y0155462D02*
X0196297Y0155462D01*
X0196297Y0153863D02*
X0205998Y0153863D01*
X0205998Y0152265D02*
X0196297Y0152265D01*
X0196297Y0150666D02*
X0205998Y0150666D01*
X0205998Y0149068D02*
X0196297Y0149068D01*
X0196297Y0147469D02*
X0205998Y0147469D01*
X0205998Y0145870D02*
X0196297Y0145870D01*
X0196297Y0144272D02*
X0205998Y0144272D01*
X0205998Y0142673D02*
X0196297Y0142673D01*
X0196297Y0141075D02*
X0205998Y0141075D01*
X0205998Y0139476D02*
X0196297Y0139476D01*
X0196297Y0137878D02*
X0205998Y0137878D01*
X0205998Y0136279D02*
X0196297Y0136279D01*
X0196297Y0134681D02*
X0205998Y0134681D01*
X0205998Y0133082D02*
X0196297Y0133082D01*
X0196297Y0131484D02*
X0205998Y0131484D01*
X0205998Y0129885D02*
X0196297Y0129885D01*
X0196297Y0128287D02*
X0205998Y0128287D01*
X0205998Y0126688D02*
X0196297Y0126688D01*
X0196297Y0125090D02*
X0205998Y0125090D01*
X0205998Y0123491D02*
X0196297Y0123491D01*
X0196297Y0121893D02*
X0205998Y0121893D01*
X0205998Y0120294D02*
X0196297Y0120294D01*
X0196297Y0118696D02*
X0205998Y0118696D01*
X0205998Y0117097D02*
X0196297Y0117097D01*
X0196297Y0115499D02*
X0205998Y0115499D01*
X0205998Y0113900D02*
X0196297Y0113900D01*
X0196297Y0112302D02*
X0205998Y0112302D01*
X0205998Y0110703D02*
X0196297Y0110703D01*
X0196297Y0109105D02*
X0205998Y0109105D01*
X0205998Y0107506D02*
X0196297Y0107506D01*
X0196297Y0105908D02*
X0205998Y0105908D01*
X0205998Y0104309D02*
X0196297Y0104309D01*
X0196297Y0102711D02*
X0205998Y0102711D01*
X0205998Y0101112D02*
X0196297Y0101112D01*
X0196297Y0099514D02*
X0205998Y0099514D01*
X0205998Y0097915D02*
X0196297Y0097915D01*
X0196297Y0096317D02*
X0205998Y0096317D01*
X0205998Y0094718D02*
X0196297Y0094718D01*
X0196297Y0093120D02*
X0205998Y0093120D01*
X0205998Y0091521D02*
X0196297Y0091521D01*
X0196297Y0089923D02*
X0205998Y0089923D01*
X0205998Y0088324D02*
X0196297Y0088324D01*
X0196297Y0086726D02*
X0205998Y0086726D01*
X0205998Y0085127D02*
X0196297Y0085127D01*
X0196297Y0083529D02*
X0205998Y0083529D01*
X0205998Y0081930D02*
X0196297Y0081930D01*
X0196297Y0080332D02*
X0205998Y0080332D01*
X0205998Y0078733D02*
X0196297Y0078733D01*
X0195043Y0077134D02*
X0205998Y0077134D01*
X0205998Y0075536D02*
X0193444Y0075536D01*
X0191846Y0073937D02*
X0205998Y0073937D01*
X0205998Y0072339D02*
X0190247Y0072339D01*
X0188649Y0070740D02*
X0205998Y0070740D01*
X0205998Y0069142D02*
X0187050Y0069142D01*
X0185452Y0067543D02*
X0205998Y0067543D01*
X0205998Y0065945D02*
X0183853Y0065945D01*
X0182255Y0064346D02*
X0205998Y0064346D01*
X0205998Y0062748D02*
X0180656Y0062748D01*
X0179058Y0061149D02*
X0205998Y0061149D01*
X0205998Y0059551D02*
X0177459Y0059551D01*
X0175861Y0057952D02*
X0205998Y0057952D01*
X0205998Y0056354D02*
X0184206Y0056354D01*
X0184397Y0054755D02*
X0205998Y0054755D01*
X0205998Y0053157D02*
X0184397Y0053157D01*
X0184397Y0051558D02*
X0205998Y0051558D01*
X0205998Y0049960D02*
X0184397Y0049960D01*
X0184397Y0048361D02*
X0205998Y0048361D01*
X0205998Y0046763D02*
X0183723Y0046763D01*
X0183228Y0045164D02*
X0205998Y0045164D01*
X0205998Y0043566D02*
X0184102Y0043566D01*
X0184397Y0041967D02*
X0205998Y0041967D01*
X0205998Y0040369D02*
X0184241Y0040369D01*
X0183563Y0038770D02*
X0205998Y0038770D01*
X0205998Y0037172D02*
X0181773Y0037172D01*
X0182819Y0035573D02*
X0192031Y0035573D01*
X0191843Y0035478D02*
X0191296Y0035080D01*
X0190817Y0034601D01*
X0190419Y0034054D01*
X0190112Y0033451D01*
X0189903Y0032807D01*
X0189815Y0032250D01*
X0193647Y0032250D01*
X0193647Y0031350D01*
X0189815Y0031350D01*
X0189903Y0030793D01*
X0190112Y0030149D01*
X0190419Y0029546D01*
X0190817Y0028999D01*
X0191296Y0028520D01*
X0191843Y0028122D01*
X0192446Y0027815D01*
X0193090Y0027606D01*
X0193647Y0027518D01*
X0193647Y0031350D01*
X0194547Y0031350D01*
X0194547Y0027518D01*
X0195104Y0027606D01*
X0195748Y0027815D01*
X0196351Y0028122D01*
X0196898Y0028520D01*
X0197377Y0028999D01*
X0197775Y0029546D01*
X0198082Y0030149D01*
X0198291Y0030793D01*
X0198379Y0031350D01*
X0194547Y0031350D01*
X0194547Y0032250D01*
X0193647Y0032250D01*
X0193647Y0036082D01*
X0193090Y0035994D01*
X0192446Y0035785D01*
X0191843Y0035478D01*
X0193647Y0035573D02*
X0194547Y0035573D01*
X0194547Y0036082D02*
X0195104Y0035994D01*
X0195748Y0035785D01*
X0196351Y0035478D01*
X0196898Y0035080D01*
X0197377Y0034601D01*
X0197775Y0034054D01*
X0198082Y0033451D01*
X0198291Y0032807D01*
X0198379Y0032250D01*
X0194547Y0032250D01*
X0194547Y0036082D01*
X0196163Y0035573D02*
X0205998Y0035573D01*
X0205998Y0033975D02*
X0197815Y0033975D01*
X0198359Y0032376D02*
X0205998Y0032376D01*
X0205998Y0030778D02*
X0198286Y0030778D01*
X0197508Y0029179D02*
X0205998Y0029179D01*
X0205998Y0027581D02*
X0194945Y0027581D01*
X0194547Y0027581D02*
X0193647Y0027581D01*
X0193249Y0027581D02*
X0182373Y0027581D01*
X0182693Y0025982D02*
X0205998Y0025982D01*
X0205998Y0024384D02*
X0183953Y0024384D01*
X0184510Y0022785D02*
X0205998Y0022785D01*
X0205998Y0021187D02*
X0184568Y0021187D01*
X0184143Y0019588D02*
X0196277Y0019588D01*
X0195735Y0019046D02*
X0195132Y0017589D01*
X0195132Y0016011D01*
X0195735Y0014554D01*
X0196851Y0013438D01*
X0198308Y0012835D01*
X0199886Y0012835D01*
X0201343Y0013438D01*
X0202459Y0014554D01*
X0203062Y0016011D01*
X0203062Y0017589D01*
X0202459Y0019046D01*
X0201343Y0020162D01*
X0199886Y0020765D01*
X0198308Y0020765D01*
X0196851Y0020162D01*
X0195735Y0019046D01*
X0195298Y0017990D02*
X0183065Y0017990D01*
X0180105Y0016391D02*
X0195132Y0016391D01*
X0195637Y0014793D02*
X0152701Y0014793D01*
X0154299Y0016391D02*
X0178089Y0016391D01*
X0178897Y0016391D02*
X0179297Y0016391D01*
X0179297Y0017990D02*
X0178897Y0017990D01*
X0178897Y0019588D02*
X0179297Y0019588D01*
X0179297Y0021187D02*
X0178897Y0021187D01*
X0175129Y0017990D02*
X0155898Y0017990D01*
X0157496Y0019588D02*
X0174051Y0019588D01*
X0173626Y0021187D02*
X0159095Y0021187D01*
X0160693Y0022785D02*
X0173685Y0022785D01*
X0174241Y0024384D02*
X0162292Y0024384D01*
X0163891Y0025982D02*
X0175501Y0025982D01*
X0175821Y0027581D02*
X0165489Y0027581D01*
X0167088Y0029179D02*
X0174446Y0029179D01*
X0173797Y0030778D02*
X0168686Y0030778D01*
X0170285Y0032376D02*
X0173797Y0032376D01*
X0174261Y0033975D02*
X0171883Y0033975D01*
X0173482Y0035573D02*
X0175375Y0035573D01*
X0176421Y0037172D02*
X0173797Y0037172D01*
X0173797Y0038770D02*
X0174632Y0038770D01*
X0173953Y0040369D02*
X0173797Y0040369D01*
X0173797Y0041967D02*
X0173797Y0041967D01*
X0173797Y0043566D02*
X0174092Y0043566D01*
X0173797Y0045164D02*
X0174966Y0045164D01*
X0174472Y0046763D02*
X0173797Y0046763D01*
X0173797Y0048361D02*
X0173797Y0048361D01*
X0173797Y0049960D02*
X0173797Y0049960D01*
X0173797Y0051558D02*
X0173797Y0051558D01*
X0173797Y0053157D02*
X0173797Y0053157D01*
X0173797Y0054755D02*
X0173797Y0054755D01*
X0173797Y0055889D02*
X0173797Y0055889D01*
X0181511Y0077134D02*
X0122543Y0077134D01*
X0124141Y0078733D02*
X0179669Y0078733D01*
X0178969Y0080332D02*
X0125740Y0080332D01*
X0127338Y0081930D02*
X0141540Y0081930D01*
X0143897Y0081930D02*
X0144297Y0081930D01*
X0144297Y0083529D02*
X0143897Y0083529D01*
X0143897Y0085127D02*
X0144297Y0085127D01*
X0144297Y0086726D02*
X0181941Y0086726D01*
X0179929Y0085127D02*
X0149337Y0085127D01*
X0148519Y0083529D02*
X0179076Y0083529D01*
X0178797Y0081930D02*
X0146654Y0081930D01*
X0143897Y0086726D02*
X0132134Y0086726D01*
X0133732Y0088324D02*
X0138809Y0088324D01*
X0139567Y0089923D02*
X0135331Y0089923D01*
X0136929Y0091521D02*
X0141248Y0091521D01*
X0140282Y0093120D02*
X0138528Y0093120D01*
X0138858Y0085127D02*
X0130535Y0085127D01*
X0128937Y0083529D02*
X0139676Y0083529D01*
X0146946Y0091521D02*
X0178597Y0091521D01*
X0178743Y0093120D02*
X0147912Y0093120D01*
X0148971Y0094718D02*
X0179419Y0094718D01*
X0180957Y0096317D02*
X0149397Y0096317D01*
X0149372Y0097915D02*
X0180487Y0097915D01*
X0179307Y0099514D02*
X0148710Y0099514D01*
X0147280Y0101112D02*
X0178797Y0101112D01*
X0178797Y0102711D02*
X0147503Y0102711D01*
X0148802Y0104309D02*
X0179400Y0104309D01*
X0180709Y0105908D02*
X0149397Y0105908D01*
X0149397Y0107506D02*
X0180896Y0107506D01*
X0179477Y0109105D02*
X0148879Y0109105D01*
X0147689Y0110703D02*
X0178815Y0110703D01*
X0178797Y0112302D02*
X0149262Y0112302D01*
X0149397Y0113900D02*
X0179230Y0113900D01*
X0180301Y0115499D02*
X0149397Y0115499D01*
X0149397Y0117097D02*
X0181601Y0117097D01*
X0179706Y0118696D02*
X0149397Y0118696D01*
X0149397Y0120294D02*
X0177492Y0120294D01*
X0175893Y0121893D02*
X0148667Y0121893D01*
X0141400Y0123491D02*
X0174295Y0123491D01*
X0177320Y0126688D02*
X0182049Y0126688D01*
X0180115Y0128287D02*
X0175722Y0128287D01*
X0178919Y0125090D02*
X0179892Y0125090D01*
X0180672Y0145870D02*
X0178138Y0145870D01*
X0176539Y0147469D02*
X0180933Y0147469D01*
X0179492Y0149068D02*
X0174941Y0149068D01*
X0173342Y0150666D02*
X0177120Y0150666D01*
X0148142Y0174644D02*
X0143653Y0174644D01*
X0143185Y0176242D02*
X0146544Y0176242D01*
X0139380Y0176242D02*
X0138814Y0176242D01*
X0138814Y0174644D02*
X0139380Y0174644D01*
X0139380Y0171447D02*
X0138814Y0171447D01*
X0138814Y0169848D02*
X0139380Y0169848D01*
X0134753Y0169848D02*
X0128524Y0169848D01*
X0128490Y0169789D02*
X0128727Y0170200D01*
X0128850Y0170658D01*
X0128850Y0172974D01*
X0124577Y0172974D01*
X0124577Y0169094D01*
X0127287Y0169094D01*
X0127745Y0169217D01*
X0128155Y0169454D01*
X0128490Y0169789D01*
X0128850Y0171447D02*
X0134541Y0171447D01*
X0134541Y0174644D02*
X0128850Y0174644D01*
X0128850Y0176242D02*
X0135009Y0176242D01*
X0134809Y0177841D02*
X0128650Y0177841D01*
X0128650Y0179439D02*
X0134741Y0179439D01*
X0131748Y0181038D02*
X0128650Y0181038D01*
X0128650Y0182636D02*
X0130150Y0182636D01*
X0128551Y0184235D02*
X0127783Y0184235D01*
X0126953Y0185833D02*
X0111297Y0185833D01*
X0111297Y0187432D02*
X0125354Y0187432D01*
X0124397Y0189030D02*
X0111939Y0189030D01*
X0113537Y0190629D02*
X0124397Y0190629D01*
X0124397Y0192227D02*
X0115136Y0192227D01*
X0116734Y0193826D02*
X0121709Y0193826D01*
X0120997Y0195424D02*
X0118333Y0195424D01*
X0115307Y0198621D02*
X0102197Y0198621D01*
X0102197Y0197023D02*
X0113709Y0197023D01*
X0112110Y0195424D02*
X0102197Y0195424D01*
X0101486Y0193826D02*
X0110512Y0193826D01*
X0108913Y0192227D02*
X0099281Y0192227D01*
X0096256Y0189030D02*
X0081297Y0189030D01*
X0081297Y0187432D02*
X0097854Y0187432D01*
X0097516Y0184502D02*
X0090678Y0184502D01*
X0090176Y0184000D01*
X0083018Y0184000D01*
X0082516Y0184502D01*
X0081297Y0184502D01*
X0081297Y0193600D01*
X0083060Y0193600D01*
X0083997Y0194537D01*
X0083997Y0204663D01*
X0083060Y0205600D01*
X0076934Y0205600D01*
X0075997Y0204663D01*
X0075997Y0194537D01*
X0076897Y0193637D01*
X0076897Y0184502D01*
X0075678Y0184502D01*
X0074741Y0183565D01*
X0074741Y0177909D01*
X0075678Y0176972D01*
X0082516Y0176972D01*
X0083453Y0177909D01*
X0083453Y0179600D01*
X0089741Y0179600D01*
X0089741Y0177909D01*
X0090678Y0176972D01*
X0097516Y0176972D01*
X0098453Y0177909D01*
X0098453Y0183565D01*
X0097516Y0184502D01*
X0097783Y0184235D02*
X0105411Y0184235D01*
X0104544Y0182636D02*
X0098453Y0182636D01*
X0098453Y0181038D02*
X0102724Y0181038D01*
X0101125Y0179439D02*
X0098453Y0179439D01*
X0098385Y0177841D02*
X0099527Y0177841D01*
X0102552Y0174644D02*
X0104344Y0174644D01*
X0104344Y0176242D02*
X0104151Y0176242D01*
X0100954Y0173045D02*
X0108617Y0173045D01*
X0109577Y0173045D02*
X0114397Y0173045D01*
X0113850Y0172974D02*
X0109577Y0172974D01*
X0109577Y0169094D01*
X0112287Y0169094D01*
X0112745Y0169217D01*
X0113155Y0169454D01*
X0113490Y0169789D01*
X0113727Y0170200D01*
X0113850Y0170658D01*
X0113850Y0172974D01*
X0113850Y0171447D02*
X0114397Y0171447D01*
X0114397Y0169848D02*
X0113524Y0169848D01*
X0114536Y0168250D02*
X0096297Y0168250D01*
X0096297Y0166651D02*
X0116135Y0166651D01*
X0117733Y0165053D02*
X0096297Y0165053D01*
X0091897Y0165053D02*
X0010897Y0165053D01*
X0010897Y0166651D02*
X0091897Y0166651D01*
X0091897Y0168250D02*
X0010897Y0168250D01*
X0010897Y0169848D02*
X0074753Y0169848D01*
X0074664Y0170003D02*
X0074901Y0169592D01*
X0075236Y0169257D01*
X0075646Y0169020D01*
X0076104Y0168898D01*
X0078814Y0168898D01*
X0078814Y0172580D01*
X0074541Y0172580D01*
X0074541Y0170461D01*
X0074664Y0170003D01*
X0074541Y0171447D02*
X0010897Y0171447D01*
X0010897Y0173045D02*
X0017480Y0173045D01*
X0017583Y0172943D02*
X0019255Y0172250D01*
X0021065Y0172250D01*
X0022737Y0172943D01*
X0024017Y0174223D01*
X0024097Y0174415D01*
X0024177Y0174223D01*
X0025457Y0172943D01*
X0027129Y0172250D01*
X0028939Y0172250D01*
X0030611Y0172943D01*
X0031891Y0174223D01*
X0032048Y0174600D01*
X0046146Y0174600D01*
X0046303Y0174223D01*
X0047583Y0172943D01*
X0049255Y0172250D01*
X0051065Y0172250D01*
X0052737Y0172943D01*
X0054017Y0174223D01*
X0054024Y0174238D01*
X0054411Y0173706D01*
X0054940Y0173177D01*
X0055545Y0172737D01*
X0056211Y0172398D01*
X0056922Y0172167D01*
X0057660Y0172050D01*
X0057959Y0172050D01*
X0057959Y0176725D01*
X0058109Y0176725D01*
X0058109Y0172050D01*
X0058408Y0172050D01*
X0059146Y0172167D01*
X0059857Y0172398D01*
X0060524Y0172737D01*
X0061129Y0173177D01*
X0061657Y0173706D01*
X0062097Y0174310D01*
X0062436Y0174977D01*
X0062667Y0175688D01*
X0062784Y0176426D01*
X0062784Y0176725D01*
X0058109Y0176725D01*
X0058109Y0176875D01*
X0057959Y0176875D01*
X0057959Y0181550D01*
X0057660Y0181550D01*
X0056922Y0181433D01*
X0056211Y0181202D01*
X0055545Y0180863D01*
X0054940Y0180423D01*
X0054411Y0179894D01*
X0054024Y0179362D01*
X0054017Y0179377D01*
X0052737Y0180657D01*
X0051065Y0181350D01*
X0049255Y0181350D01*
X0047583Y0180657D01*
X0046303Y0179377D01*
X0046146Y0179000D01*
X0032048Y0179000D01*
X0031891Y0179377D01*
X0030611Y0180657D01*
X0028939Y0181350D01*
X0027129Y0181350D01*
X0025457Y0180657D01*
X0024177Y0179377D01*
X0024097Y0179185D01*
X0024017Y0179377D01*
X0022737Y0180657D01*
X0021065Y0181350D01*
X0019255Y0181350D01*
X0017583Y0180657D01*
X0016303Y0179377D01*
X0015610Y0177705D01*
X0015610Y0175895D01*
X0016303Y0174223D01*
X0017583Y0172943D01*
X0016128Y0174644D02*
X0010897Y0174644D01*
X0010897Y0176242D02*
X0015610Y0176242D01*
X0015666Y0177841D02*
X0010897Y0177841D01*
X0010897Y0179439D02*
X0016365Y0179439D01*
X0018501Y0181038D02*
X0010897Y0181038D01*
X0010897Y0182636D02*
X0074741Y0182636D01*
X0074741Y0181038D02*
X0060180Y0181038D01*
X0059857Y0181202D02*
X0059146Y0181433D01*
X0058408Y0181550D01*
X0058109Y0181550D01*
X0058109Y0176875D01*
X0062784Y0176875D01*
X0062784Y0177174D01*
X0062667Y0177912D01*
X0062436Y0178623D01*
X0062097Y0179290D01*
X0061657Y0179894D01*
X0061129Y0180423D01*
X0060524Y0180863D01*
X0059857Y0181202D01*
X0058109Y0181038D02*
X0057959Y0181038D01*
X0057959Y0179439D02*
X0058109Y0179439D01*
X0058109Y0177841D02*
X0057959Y0177841D01*
X0057959Y0176242D02*
X0058109Y0176242D01*
X0058109Y0174644D02*
X0057959Y0174644D01*
X0057959Y0173045D02*
X0058109Y0173045D01*
X0055121Y0173045D02*
X0052840Y0173045D01*
X0047480Y0173045D02*
X0030714Y0173045D01*
X0025354Y0173045D02*
X0022840Y0173045D01*
X0023956Y0179439D02*
X0024239Y0179439D01*
X0026375Y0181038D02*
X0021819Y0181038D01*
X0029693Y0181038D02*
X0048501Y0181038D01*
X0046365Y0179439D02*
X0031830Y0179439D01*
X0033227Y0197425D02*
X0031619Y0198091D01*
X0030388Y0199322D01*
X0029722Y0200930D01*
X0029722Y0202670D01*
X0030388Y0204278D01*
X0031619Y0205509D01*
X0033227Y0206175D01*
X0034967Y0206175D01*
X0036575Y0205509D01*
X0037806Y0204278D01*
X0038472Y0202670D01*
X0038472Y0200930D01*
X0037806Y0199322D01*
X0036575Y0198091D01*
X0034967Y0197425D01*
X0033227Y0197425D01*
X0031089Y0198621D02*
X0027105Y0198621D01*
X0026575Y0198091D02*
X0027806Y0199322D01*
X0028472Y0200930D01*
X0028472Y0202670D01*
X0027806Y0204278D01*
X0026575Y0205509D01*
X0024967Y0206175D01*
X0023227Y0206175D01*
X0021619Y0205509D01*
X0020388Y0204278D01*
X0019722Y0202670D01*
X0019722Y0200930D01*
X0020388Y0199322D01*
X0021619Y0198091D01*
X0023227Y0197425D01*
X0024967Y0197425D01*
X0026575Y0198091D01*
X0028178Y0200220D02*
X0030016Y0200220D01*
X0029722Y0201818D02*
X0028472Y0201818D01*
X0028163Y0203417D02*
X0030032Y0203417D01*
X0031126Y0205015D02*
X0027069Y0205015D01*
X0021126Y0205015D02*
X0010897Y0205015D01*
X0010897Y0203417D02*
X0020032Y0203417D01*
X0019722Y0201818D02*
X0010897Y0201818D01*
X0010897Y0200220D02*
X0020016Y0200220D01*
X0021089Y0198621D02*
X0010897Y0198621D01*
X0010897Y0197023D02*
X0075997Y0197023D01*
X0075997Y0198621D02*
X0047105Y0198621D01*
X0048178Y0200220D02*
X0075997Y0200220D01*
X0075997Y0201818D02*
X0048472Y0201818D01*
X0048825Y0203417D02*
X0075997Y0203417D01*
X0076350Y0205015D02*
X0068434Y0205015D01*
X0068650Y0206614D02*
X0083672Y0206614D01*
X0083644Y0205015D02*
X0085270Y0205015D01*
X0085097Y0203417D02*
X0083997Y0203417D01*
X0083997Y0201818D02*
X0085097Y0201818D01*
X0085097Y0200220D02*
X0083997Y0200220D01*
X0083997Y0198621D02*
X0085097Y0198621D01*
X0085097Y0197023D02*
X0083997Y0197023D01*
X0083997Y0195424D02*
X0085097Y0195424D01*
X0085809Y0193826D02*
X0083286Y0193826D01*
X0081297Y0192227D02*
X0093059Y0192227D01*
X0094657Y0190629D02*
X0081297Y0190629D01*
X0076897Y0190629D02*
X0010897Y0190629D01*
X0010897Y0192227D02*
X0076897Y0192227D01*
X0076709Y0193826D02*
X0010897Y0193826D01*
X0010897Y0195424D02*
X0075997Y0195424D01*
X0076897Y0189030D02*
X0010897Y0189030D01*
X0010897Y0187432D02*
X0076897Y0187432D01*
X0076897Y0185833D02*
X0010897Y0185833D01*
X0010897Y0184235D02*
X0075411Y0184235D01*
X0074741Y0179439D02*
X0061988Y0179439D01*
X0062678Y0177841D02*
X0074809Y0177841D01*
X0075646Y0176706D02*
X0075236Y0176469D01*
X0074901Y0176134D01*
X0074664Y0175723D01*
X0074541Y0175265D01*
X0074541Y0173146D01*
X0078814Y0173146D01*
X0078814Y0172580D01*
X0079380Y0172580D01*
X0079380Y0168898D01*
X0082090Y0168898D01*
X0082548Y0169020D01*
X0082958Y0169257D01*
X0083293Y0169592D01*
X0083530Y0170003D01*
X0083653Y0170461D01*
X0083653Y0172580D01*
X0079380Y0172580D01*
X0079380Y0173146D01*
X0078814Y0173146D01*
X0078814Y0176828D01*
X0076104Y0176828D01*
X0075646Y0176706D01*
X0075009Y0176242D02*
X0062755Y0176242D01*
X0062266Y0174644D02*
X0074541Y0174644D01*
X0078814Y0174644D02*
X0079380Y0174644D01*
X0079380Y0173146D02*
X0079380Y0176828D01*
X0082090Y0176828D01*
X0082548Y0176706D01*
X0082958Y0176469D01*
X0083293Y0176134D01*
X0083530Y0175723D01*
X0083653Y0175265D01*
X0083653Y0173146D01*
X0079380Y0173146D01*
X0079380Y0173045D02*
X0089741Y0173045D01*
X0089741Y0171447D02*
X0083653Y0171447D01*
X0083441Y0169848D02*
X0089928Y0169848D01*
X0089741Y0174644D02*
X0083653Y0174644D01*
X0083185Y0176242D02*
X0090292Y0176242D01*
X0089809Y0177841D02*
X0083385Y0177841D01*
X0083453Y0179439D02*
X0089741Y0179439D01*
X0090411Y0184235D02*
X0082783Y0184235D01*
X0081297Y0185833D02*
X0106897Y0185833D01*
X0112783Y0184235D02*
X0120411Y0184235D01*
X0119544Y0182636D02*
X0113650Y0182636D01*
X0113850Y0176242D02*
X0114397Y0176242D01*
X0114397Y0174644D02*
X0113850Y0174644D01*
X0109577Y0171447D02*
X0108618Y0171447D01*
X0108618Y0169848D02*
X0109577Y0169848D01*
X0104670Y0169848D02*
X0098266Y0169848D01*
X0098453Y0171447D02*
X0104344Y0171447D01*
X0091897Y0163454D02*
X0010897Y0163454D01*
X0010897Y0161856D02*
X0091041Y0161856D01*
X0089443Y0160257D02*
X0010897Y0160257D01*
X0010897Y0158659D02*
X0087844Y0158659D01*
X0086246Y0157060D02*
X0010897Y0157060D01*
X0010897Y0155462D02*
X0020829Y0155462D01*
X0020905Y0155538D02*
X0020360Y0154992D01*
X0019906Y0154368D01*
X0019556Y0153681D01*
X0019318Y0152947D01*
X0019197Y0152186D01*
X0019197Y0151950D01*
X0023947Y0151950D01*
X0023947Y0151650D01*
X0019197Y0151650D01*
X0019197Y0151414D01*
X0019318Y0150653D01*
X0019556Y0149919D01*
X0019906Y0149232D01*
X0020360Y0148608D01*
X0020905Y0148062D01*
X0021529Y0147609D01*
X0022216Y0147259D01*
X0022950Y0147021D01*
X0023711Y0146900D01*
X0023947Y0146900D01*
X0023947Y0151650D01*
X0024247Y0151650D01*
X0024247Y0146900D01*
X0024483Y0146900D01*
X0025245Y0147021D01*
X0025978Y0147259D01*
X0026665Y0147609D01*
X0027289Y0148062D01*
X0027835Y0148608D01*
X0028288Y0149232D01*
X0028638Y0149919D01*
X0028876Y0150653D01*
X0028997Y0151414D01*
X0028997Y0151650D01*
X0024247Y0151650D01*
X0024247Y0151950D01*
X0023947Y0151950D01*
X0023947Y0156700D01*
X0023711Y0156700D01*
X0022950Y0156579D01*
X0022216Y0156341D01*
X0021529Y0155991D01*
X0020905Y0155538D01*
X0019649Y0153863D02*
X0010897Y0153863D01*
X0010897Y0152265D02*
X0019210Y0152265D01*
X0019316Y0150666D02*
X0010897Y0150666D01*
X0010897Y0149068D02*
X0020026Y0149068D01*
X0021804Y0147469D02*
X0010897Y0147469D01*
X0010897Y0145870D02*
X0021642Y0145870D01*
X0021435Y0145784D02*
X0023162Y0146500D01*
X0025032Y0146500D01*
X0026759Y0145784D01*
X0028082Y0144462D01*
X0028797Y0142735D01*
X0028797Y0140865D01*
X0028082Y0139138D01*
X0026759Y0137816D01*
X0025032Y0137100D01*
X0023162Y0137100D01*
X0021435Y0137816D01*
X0020113Y0139138D01*
X0019397Y0140865D01*
X0019397Y0142735D01*
X0020113Y0144462D01*
X0021435Y0145784D01*
X0020034Y0144272D02*
X0010897Y0144272D01*
X0010897Y0142673D02*
X0019397Y0142673D01*
X0019397Y0141075D02*
X0010897Y0141075D01*
X0010897Y0139476D02*
X0019972Y0139476D01*
X0021372Y0137878D02*
X0010897Y0137878D01*
X0010897Y0136279D02*
X0022630Y0136279D01*
X0020331Y0134681D02*
X0010897Y0134681D01*
X0010897Y0133082D02*
X0019541Y0133082D01*
X0019397Y0131484D02*
X0010897Y0131484D01*
X0010897Y0129885D02*
X0019803Y0129885D01*
X0020963Y0128287D02*
X0010897Y0128287D01*
X0010897Y0113900D02*
X0019880Y0113900D01*
X0019397Y0112302D02*
X0010897Y0112302D01*
X0010897Y0110703D02*
X0019464Y0110703D01*
X0020146Y0109105D02*
X0010897Y0109105D01*
X0010897Y0107506D02*
X0022182Y0107506D01*
X0021732Y0105908D02*
X0010897Y0105908D01*
X0010897Y0104309D02*
X0020049Y0104309D01*
X0019397Y0102711D02*
X0010897Y0102711D01*
X0010897Y0101112D02*
X0019397Y0101112D01*
X0019957Y0099514D02*
X0010897Y0099514D01*
X0010897Y0097915D02*
X0021335Y0097915D01*
X0022720Y0096317D02*
X0010897Y0096317D01*
X0010897Y0094718D02*
X0020368Y0094718D01*
X0020113Y0094462D02*
X0019397Y0092735D01*
X0019397Y0090865D01*
X0020113Y0089138D01*
X0021435Y0087816D01*
X0023162Y0087100D01*
X0025032Y0087100D01*
X0026759Y0087816D01*
X0028082Y0089138D01*
X0028797Y0090865D01*
X0028797Y0092735D01*
X0028082Y0094462D01*
X0026759Y0095784D01*
X0025032Y0096500D01*
X0023162Y0096500D01*
X0021435Y0095784D01*
X0020113Y0094462D01*
X0019556Y0093120D02*
X0010897Y0093120D01*
X0010897Y0091521D02*
X0019397Y0091521D01*
X0019788Y0089923D02*
X0010897Y0089923D01*
X0010897Y0088324D02*
X0020926Y0088324D01*
X0027268Y0088324D02*
X0050926Y0088324D01*
X0049787Y0089923D02*
X0028407Y0089923D01*
X0028797Y0091521D02*
X0049397Y0091521D01*
X0049556Y0093120D02*
X0028638Y0093120D01*
X0027826Y0094718D02*
X0050368Y0094718D01*
X0052720Y0096317D02*
X0025475Y0096317D01*
X0027417Y0085127D02*
X0050495Y0085127D01*
X0049507Y0083529D02*
X0028468Y0083529D01*
X0053947Y0083529D02*
X0054247Y0083529D01*
X0054247Y0085127D02*
X0053947Y0085127D01*
X0057789Y0054755D02*
X0060406Y0054755D01*
X0059572Y0053157D02*
X0058622Y0053157D01*
X0058797Y0051558D02*
X0059397Y0051558D01*
X0059772Y0049960D02*
X0058422Y0049960D01*
X0057305Y0048361D02*
X0060889Y0048361D01*
X0060815Y0045164D02*
X0057380Y0045164D01*
X0058453Y0043566D02*
X0059741Y0043566D01*
X0059397Y0041967D02*
X0058797Y0041967D01*
X0058591Y0040369D02*
X0059603Y0040369D01*
X0060480Y0038770D02*
X0057714Y0038770D01*
X0094216Y0014793D02*
X0146478Y0014793D01*
X0147905Y0009997D02*
X0205998Y0009997D01*
X0205998Y0011596D02*
X0149504Y0011596D01*
X0151102Y0013194D02*
X0197441Y0013194D01*
X0200754Y0013194D02*
X0205998Y0013194D01*
X0205998Y0014793D02*
X0202558Y0014793D01*
X0203062Y0016391D02*
X0205998Y0016391D01*
X0205998Y0017990D02*
X0202896Y0017990D01*
X0201917Y0019588D02*
X0205998Y0019588D01*
X0194547Y0029179D02*
X0193647Y0029179D01*
X0193647Y0030778D02*
X0194547Y0030778D01*
X0194547Y0032376D02*
X0193647Y0032376D01*
X0193647Y0033975D02*
X0194547Y0033975D01*
X0190379Y0033975D02*
X0183933Y0033975D01*
X0184397Y0032376D02*
X0189835Y0032376D01*
X0189908Y0030778D02*
X0184397Y0030778D01*
X0183748Y0029179D02*
X0190686Y0029179D01*
X0144297Y0021187D02*
X0143897Y0021187D01*
X0143897Y0019588D02*
X0144297Y0019588D01*
X0144297Y0017990D02*
X0143897Y0017990D01*
X0140129Y0017990D02*
X0113065Y0017990D01*
X0114143Y0019588D02*
X0139051Y0019588D01*
X0138626Y0021187D02*
X0114568Y0021187D01*
X0114510Y0022785D02*
X0138685Y0022785D01*
X0139241Y0024384D02*
X0113953Y0024384D01*
X0112693Y0025982D02*
X0140501Y0025982D01*
X0140821Y0027581D02*
X0112373Y0027581D01*
X0113748Y0029179D02*
X0139446Y0029179D01*
X0138797Y0030778D02*
X0114397Y0030778D01*
X0114397Y0032376D02*
X0138797Y0032376D01*
X0139261Y0033975D02*
X0113933Y0033975D01*
X0112819Y0035573D02*
X0140375Y0035573D01*
X0141421Y0037172D02*
X0111773Y0037172D01*
X0113563Y0038770D02*
X0139632Y0038770D01*
X0138953Y0040369D02*
X0114241Y0040369D01*
X0114397Y0041967D02*
X0138797Y0041967D01*
X0139092Y0043566D02*
X0114102Y0043566D01*
X0109297Y0021187D02*
X0108897Y0021187D01*
X0108897Y0019588D02*
X0109297Y0019588D01*
X0109297Y0017990D02*
X0108897Y0017990D01*
X0149385Y0088324D02*
X0179824Y0088324D01*
X0178924Y0089923D02*
X0148627Y0089923D01*
X0082271Y0147469D02*
X0026390Y0147469D01*
X0026552Y0145870D02*
X0071642Y0145870D01*
X0071435Y0145784D02*
X0070113Y0144462D01*
X0069397Y0142735D01*
X0069397Y0140865D01*
X0070113Y0139138D01*
X0071435Y0137816D01*
X0073162Y0137100D01*
X0075032Y0137100D01*
X0076759Y0137816D01*
X0078082Y0139138D01*
X0078797Y0140865D01*
X0078797Y0142735D01*
X0078082Y0144462D01*
X0076759Y0145784D01*
X0075032Y0146500D01*
X0073162Y0146500D01*
X0071435Y0145784D01*
X0070034Y0144272D02*
X0028160Y0144272D01*
X0028797Y0142673D02*
X0069397Y0142673D01*
X0069397Y0141075D02*
X0028797Y0141075D01*
X0028222Y0139476D02*
X0069972Y0139476D01*
X0071372Y0137878D02*
X0026822Y0137878D01*
X0025565Y0136279D02*
X0077965Y0136279D01*
X0076822Y0137878D02*
X0079564Y0137878D01*
X0079972Y0139476D02*
X0078222Y0139476D01*
X0078797Y0141075D02*
X0079397Y0141075D01*
X0079397Y0142673D02*
X0078797Y0142673D01*
X0078160Y0144272D02*
X0080034Y0144272D01*
X0081642Y0145870D02*
X0076552Y0145870D01*
X0080183Y0149068D02*
X0028169Y0149068D01*
X0028879Y0150666D02*
X0079480Y0150666D01*
X0079397Y0152265D02*
X0028985Y0152265D01*
X0028997Y0152186D02*
X0028876Y0152947D01*
X0028638Y0153681D01*
X0028288Y0154368D01*
X0027835Y0154992D01*
X0027289Y0155538D01*
X0026665Y0155991D01*
X0025978Y0156341D01*
X0025245Y0156579D01*
X0024483Y0156700D01*
X0024247Y0156700D01*
X0024247Y0151950D01*
X0028997Y0151950D01*
X0028997Y0152186D01*
X0028545Y0153863D02*
X0079864Y0153863D01*
X0081112Y0155462D02*
X0027365Y0155462D01*
X0024247Y0155462D02*
X0023947Y0155462D01*
X0023947Y0153863D02*
X0024247Y0153863D01*
X0024247Y0152265D02*
X0023947Y0152265D01*
X0023947Y0150666D02*
X0024247Y0150666D01*
X0024247Y0149068D02*
X0023947Y0149068D01*
X0023947Y0147469D02*
X0024247Y0147469D01*
X0027863Y0134681D02*
X0076367Y0134681D01*
X0079392Y0131484D02*
X0079397Y0131484D01*
X0079803Y0129885D02*
X0077794Y0129885D01*
X0078814Y0169848D02*
X0079380Y0169848D01*
X0079380Y0171447D02*
X0078814Y0171447D01*
X0078814Y0173045D02*
X0060947Y0173045D01*
X0054080Y0179439D02*
X0053956Y0179439D01*
X0055888Y0181038D02*
X0051819Y0181038D01*
X0041089Y0198621D02*
X0037105Y0198621D01*
X0038178Y0200220D02*
X0040016Y0200220D01*
X0039722Y0201818D02*
X0038472Y0201818D01*
X0038163Y0203417D02*
X0040032Y0203417D01*
X0041126Y0205015D02*
X0037069Y0205015D01*
X0045800Y0206614D02*
X0010897Y0206614D01*
X0010897Y0208212D02*
X0047398Y0208212D01*
X0048997Y0209811D02*
X0010897Y0209811D01*
X0010897Y0211409D02*
X0050595Y0211409D01*
X0049778Y0213008D02*
X0010897Y0213008D01*
X0010897Y0214606D02*
X0048179Y0214606D01*
X0046581Y0216205D02*
X0010897Y0216205D01*
X0010897Y0217803D02*
X0043032Y0217803D01*
X0040697Y0219402D02*
X0010897Y0219402D01*
X0010897Y0221001D02*
X0039997Y0221001D01*
X0039997Y0222599D02*
X0010897Y0222599D01*
X0010897Y0224198D02*
X0040696Y0224198D01*
X0043031Y0225796D02*
X0010897Y0225796D01*
X0010897Y0227395D02*
X0061580Y0227395D01*
X0063179Y0228993D02*
X0016898Y0228993D01*
X0017889Y0230592D02*
X0064777Y0230592D01*
X0066376Y0232190D02*
X0018062Y0232190D01*
X0017565Y0233789D02*
X0067974Y0233789D01*
X0071000Y0230592D02*
X0072537Y0230592D01*
X0070568Y0228993D02*
X0069401Y0228993D01*
X0069997Y0227395D02*
X0067803Y0227395D01*
X0066204Y0225796D02*
X0070075Y0225796D01*
X0070901Y0224198D02*
X0064606Y0224198D01*
X0063007Y0222599D02*
X0071897Y0222599D01*
X0071897Y0221001D02*
X0061409Y0221001D01*
X0060521Y0219402D02*
X0059810Y0219402D01*
X0059344Y0217803D02*
X0058212Y0217803D01*
X0059344Y0216205D02*
X0056613Y0216205D01*
X0055015Y0214606D02*
X0059344Y0214606D01*
X0059344Y0213008D02*
X0056000Y0213008D01*
X0054573Y0208212D02*
X0053621Y0208212D01*
X0052022Y0206614D02*
X0059544Y0206614D01*
X0059761Y0205015D02*
X0050424Y0205015D01*
X0051205Y0217803D02*
X0051989Y0217803D01*
X0053588Y0219402D02*
X0049606Y0219402D01*
X0048197Y0221001D02*
X0055186Y0221001D01*
X0056785Y0222599D02*
X0048197Y0222599D01*
X0047498Y0224198D02*
X0058383Y0224198D01*
X0059982Y0225796D02*
X0045164Y0225796D01*
X0063618Y0219402D02*
X0064577Y0219402D01*
X0064577Y0217803D02*
X0063618Y0217803D01*
X0063618Y0216205D02*
X0064577Y0216205D01*
X0068850Y0216205D02*
X0074081Y0216205D01*
X0075679Y0214606D02*
X0068850Y0214606D01*
X0068850Y0213008D02*
X0077278Y0213008D01*
X0078876Y0211409D02*
X0068650Y0211409D01*
X0068650Y0209811D02*
X0080475Y0209811D01*
X0082073Y0208212D02*
X0068650Y0208212D01*
X0068850Y0217803D02*
X0072482Y0217803D01*
X0071897Y0219402D02*
X0067673Y0219402D01*
X0079318Y0232190D02*
X0205998Y0232190D01*
X0205998Y0230592D02*
X0200305Y0230592D01*
X0199886Y0230765D02*
X0198308Y0230765D01*
X0196851Y0230162D01*
X0195735Y0229046D01*
X0195132Y0227589D01*
X0195132Y0226011D01*
X0195735Y0224554D01*
X0196851Y0223438D01*
X0198308Y0222835D01*
X0199886Y0222835D01*
X0201343Y0223438D01*
X0202459Y0224554D01*
X0203062Y0226011D01*
X0203062Y0227589D01*
X0202459Y0229046D01*
X0201343Y0230162D01*
X0199886Y0230765D01*
X0197889Y0230592D02*
X0080917Y0230592D01*
X0077720Y0233789D02*
X0205998Y0233789D01*
X0205998Y0228993D02*
X0202481Y0228993D01*
X0203062Y0227395D02*
X0205998Y0227395D01*
X0205998Y0225796D02*
X0202973Y0225796D01*
X0202102Y0224198D02*
X0205998Y0224198D01*
X0205998Y0222599D02*
X0173197Y0222599D01*
X0173197Y0221001D02*
X0205998Y0221001D01*
X0205998Y0219402D02*
X0172497Y0219402D01*
X0170163Y0217803D02*
X0205998Y0217803D01*
X0205998Y0216205D02*
X0166613Y0216205D01*
X0165015Y0214606D02*
X0205998Y0214606D01*
X0205998Y0213008D02*
X0163416Y0213008D01*
X0161818Y0211409D02*
X0205998Y0211409D01*
X0205998Y0209811D02*
X0161297Y0209811D01*
X0161297Y0208212D02*
X0164417Y0208212D01*
X0164344Y0206614D02*
X0161297Y0206614D01*
X0157194Y0213008D02*
X0088500Y0213008D01*
X0086902Y0214606D02*
X0158792Y0214606D01*
X0160391Y0216205D02*
X0085303Y0216205D01*
X0083705Y0217803D02*
X0161989Y0217803D01*
X0163588Y0219402D02*
X0142784Y0219402D01*
X0142784Y0219007D02*
X0141846Y0218070D01*
X0126348Y0218070D01*
X0125410Y0219007D01*
X0125410Y0228994D01*
X0126348Y0229931D01*
X0141846Y0229931D01*
X0142784Y0228994D01*
X0142784Y0219007D01*
X0142784Y0221001D02*
X0164997Y0221001D01*
X0164997Y0222599D02*
X0142784Y0222599D01*
X0142784Y0224198D02*
X0165696Y0224198D01*
X0168031Y0225796D02*
X0142784Y0225796D01*
X0142784Y0227395D02*
X0195132Y0227395D01*
X0195221Y0225796D02*
X0170164Y0225796D01*
X0172498Y0224198D02*
X0196092Y0224198D01*
X0195713Y0228993D02*
X0142784Y0228993D01*
X0140595Y0211409D02*
X0090099Y0211409D01*
X0091697Y0209811D02*
X0138997Y0209811D01*
X0137398Y0208212D02*
X0093296Y0208212D01*
X0094894Y0206614D02*
X0135800Y0206614D01*
X0130450Y0205015D02*
X0128644Y0205015D01*
X0128997Y0203417D02*
X0130097Y0203417D01*
X0130097Y0201818D02*
X0128997Y0201818D01*
X0128997Y0200220D02*
X0130097Y0200220D01*
X0130097Y0198621D02*
X0128997Y0198621D01*
X0128997Y0197023D02*
X0130097Y0197023D01*
X0130097Y0195424D02*
X0128997Y0195424D01*
X0128797Y0193826D02*
X0130809Y0193826D01*
X0131897Y0192227D02*
X0128797Y0192227D01*
X0128797Y0190629D02*
X0131897Y0190629D01*
X0131236Y0189030D02*
X0129978Y0189030D01*
X0120997Y0203417D02*
X0102197Y0203417D01*
X0102197Y0201818D02*
X0116524Y0201818D01*
X0115582Y0200220D02*
X0102197Y0200220D01*
X0101844Y0205015D02*
X0121350Y0205015D01*
X0125410Y0219402D02*
X0097784Y0219402D01*
X0097784Y0221001D02*
X0125410Y0221001D01*
X0125410Y0222599D02*
X0097784Y0222599D01*
X0097784Y0224198D02*
X0125410Y0224198D01*
X0125410Y0225796D02*
X0097784Y0225796D01*
X0097784Y0227395D02*
X0125410Y0227395D01*
X0125410Y0228993D02*
X0097784Y0228993D01*
X0079380Y0176242D02*
X0078814Y0176242D01*
X0118797Y0176242D02*
X0119344Y0176242D01*
X0119344Y0174644D02*
X0118797Y0174644D01*
X0123618Y0171447D02*
X0124577Y0171447D01*
X0124577Y0169848D02*
X0123618Y0169848D01*
X0168618Y0206614D02*
X0169577Y0206614D01*
X0169577Y0208212D02*
X0168618Y0208212D01*
X0173778Y0208212D02*
X0179417Y0208212D01*
X0179344Y0206614D02*
X0173850Y0206614D01*
X0173850Y0203417D02*
X0179344Y0203417D01*
X0179510Y0201818D02*
X0173684Y0201818D01*
X0173650Y0197023D02*
X0179544Y0197023D01*
X0179544Y0195424D02*
X0173650Y0195424D01*
X0183618Y0206614D02*
X0184577Y0206614D01*
X0184577Y0208212D02*
X0183618Y0208212D01*
X0188778Y0208212D02*
X0205998Y0208212D01*
X0205998Y0206614D02*
X0188850Y0206614D01*
X0011296Y0228993D02*
X0010897Y0228993D01*
M02*
