# Supplementary material for: The Language of Glove: Wireless gesture decoder with low-power and stretchable hybrid electronics
Source: PLoS One. 2017 Jul 12;12(7):e0179766. doi: 10.1371/journal.pone.0179766 (PMC5507487; doi:10.1371/journal.pone.0179766)
Supplement: S1 File — (ZIP) [file pone.0179766.s017.zip › Tim Board 1.GTO]

G75*
%MOIN*%
%OFA0B0*%
%FSLAX25Y25*%
%IPPOS*%
%LPD*%
%AMOC8*
5,1,8,0,0,1.08239X$1,22.5*
%
%ADD10C,0.00800*%
%ADD11C,0.00500*%
%ADD12C,0.00400*%
%ADD13R,0.05512X0.02559*%
D10*
X0019097Y0016800D02*
X0019097Y0156800D01*
X0049097Y0156800D01*
X0049097Y0151800D01*
X0059097Y0151800D01*
X0059097Y0156800D01*
X0089097Y0156800D01*
X0089097Y0016800D01*
X0019097Y0016800D01*
X0104097Y0019300D02*
X0104097Y0024300D01*
X0106597Y0026800D01*
X0104097Y0029300D01*
X0104097Y0034300D01*
X0106597Y0036800D01*
X0104097Y0039300D01*
X0104097Y0044300D01*
X0106597Y0046800D01*
X0104097Y0049300D01*
X0104097Y0054300D01*
X0106597Y0056800D01*
X0111597Y0056800D01*
X0114097Y0054300D01*
X0114097Y0049300D01*
X0111597Y0046800D01*
X0114097Y0044300D01*
X0114097Y0039300D01*
X0111597Y0036800D01*
X0114097Y0034300D01*
X0114097Y0029300D01*
X0111597Y0026800D01*
X0114097Y0024300D01*
X0114097Y0019300D01*
X0111597Y0016800D01*
X0106597Y0016800D01*
X0104097Y0019300D01*
X0139097Y0019300D02*
X0139097Y0024300D01*
X0141597Y0026800D01*
X0139097Y0029300D01*
X0139097Y0034300D01*
X0141597Y0036800D01*
X0139097Y0039300D01*
X0139097Y0044300D01*
X0141597Y0046800D01*
X0139097Y0049300D01*
X0139097Y0054300D01*
X0141597Y0056800D01*
X0146597Y0056800D01*
X0149097Y0054300D01*
X0149097Y0049300D01*
X0146597Y0046800D01*
X0149097Y0044300D01*
X0149097Y0039300D01*
X0146597Y0036800D01*
X0149097Y0034300D01*
X0149097Y0029300D01*
X0146597Y0026800D01*
X0149097Y0024300D01*
X0149097Y0019300D01*
X0146597Y0016800D01*
X0141597Y0016800D01*
X0139097Y0019300D01*
X0174097Y0019300D02*
X0174097Y0024300D01*
X0176597Y0026800D01*
X0174097Y0029300D01*
X0174097Y0034300D01*
X0176597Y0036800D01*
X0174097Y0039300D01*
X0174097Y0044300D01*
X0176597Y0046800D01*
X0174097Y0049300D01*
X0174097Y0054300D01*
X0176597Y0056800D01*
X0181597Y0056800D01*
X0184097Y0054300D01*
X0184097Y0049300D01*
X0181597Y0046800D01*
X0184097Y0044300D01*
X0184097Y0039300D01*
X0181597Y0036800D01*
X0184097Y0034300D01*
X0184097Y0029300D01*
X0181597Y0026800D01*
X0184097Y0024300D01*
X0184097Y0019300D01*
X0181597Y0016800D01*
X0176597Y0016800D01*
X0174097Y0019300D01*
X0181597Y0076800D02*
X0179097Y0079300D01*
X0179097Y0084300D01*
X0181597Y0086800D01*
X0179097Y0089300D01*
X0179097Y0094300D01*
X0181597Y0096800D01*
X0179097Y0099300D01*
X0179097Y0104300D01*
X0181597Y0106800D01*
X0179097Y0109300D01*
X0179097Y0114300D01*
X0181597Y0116800D01*
X0179097Y0119300D01*
X0179097Y0124300D01*
X0181597Y0126800D01*
X0179097Y0129300D01*
X0179097Y0134300D01*
X0181597Y0136800D01*
X0179097Y0139300D01*
X0179097Y0144300D01*
X0181597Y0146800D01*
X0179097Y0149300D01*
X0179097Y0154300D01*
X0181597Y0156800D01*
X0179097Y0159300D01*
X0179097Y0164300D01*
X0181597Y0166800D01*
X0179097Y0169300D01*
X0179097Y0174300D01*
X0181597Y0176800D01*
X0186597Y0176800D01*
X0189097Y0174300D01*
X0189097Y0169300D01*
X0186597Y0166800D01*
X0189097Y0164300D01*
X0189097Y0159300D01*
X0186597Y0156800D01*
X0189097Y0154300D01*
X0189097Y0149300D01*
X0186597Y0146800D01*
X0189097Y0144300D01*
X0189097Y0139300D01*
X0186597Y0136800D01*
X0189097Y0134300D01*
X0189097Y0129300D01*
X0186597Y0126800D01*
X0189097Y0124300D01*
X0189097Y0119300D01*
X0186597Y0116800D01*
X0189097Y0114300D01*
X0189097Y0109300D01*
X0186597Y0106800D01*
X0189097Y0104300D01*
X0189097Y0099300D01*
X0186597Y0096800D01*
X0189097Y0094300D01*
X0189097Y0089300D01*
X0186597Y0086800D01*
X0189097Y0084300D01*
X0189097Y0079300D01*
X0186597Y0076800D01*
X0181597Y0076800D01*
X0149097Y0084300D02*
X0146597Y0081800D01*
X0141597Y0081800D01*
X0139097Y0084300D01*
X0139097Y0089300D01*
X0141597Y0091800D01*
X0139097Y0094300D01*
X0139097Y0099300D01*
X0141597Y0101800D01*
X0139097Y0104300D01*
X0139097Y0109300D01*
X0141597Y0111800D01*
X0139097Y0114300D01*
X0139097Y0119300D01*
X0141597Y0121800D01*
X0146597Y0121800D01*
X0149097Y0119300D01*
X0149097Y0114300D01*
X0146597Y0111800D01*
X0149097Y0109300D01*
X0149097Y0104300D01*
X0146597Y0101800D01*
X0149097Y0099300D01*
X0149097Y0094300D01*
X0146597Y0091800D01*
X0149097Y0089300D01*
X0149097Y0084300D01*
X0114097Y0084300D02*
X0111597Y0081800D01*
X0106597Y0081800D01*
X0104097Y0084300D01*
X0104097Y0089300D01*
X0106597Y0091800D01*
X0104097Y0094300D01*
X0104097Y0099300D01*
X0106597Y0101800D01*
X0104097Y0104300D01*
X0104097Y0109300D01*
X0106597Y0111800D01*
X0104097Y0114300D01*
X0104097Y0119300D01*
X0106597Y0121800D01*
X0111597Y0121800D01*
X0114097Y0119300D01*
X0114097Y0114300D01*
X0111597Y0111800D01*
X0114097Y0109300D01*
X0114097Y0104300D01*
X0111597Y0101800D01*
X0114097Y0099300D01*
X0114097Y0094300D01*
X0111597Y0091800D01*
X0114097Y0089300D01*
X0114097Y0084300D01*
X0121197Y0205300D02*
X0121197Y0218300D01*
X0146997Y0218300D01*
X0146997Y0205300D01*
X0121197Y0205300D01*
X0101997Y0205300D02*
X0076197Y0205300D01*
X0076197Y0218300D01*
X0101997Y0218300D01*
X0101997Y0205300D01*
D11*
X0065711Y0183493D02*
X0065711Y0165776D01*
X0042483Y0165776D01*
X0042483Y0183493D01*
X0052916Y0183493D01*
X0052916Y0181721D01*
X0055278Y0181721D01*
X0055278Y0183493D01*
X0065711Y0183493D01*
X0065514Y0177981D02*
X0063940Y0177981D01*
X0063940Y0175619D01*
X0065514Y0175619D01*
X0055278Y0183493D02*
X0052916Y0183493D01*
X0044255Y0177981D02*
X0044255Y0175619D01*
X0042680Y0175619D01*
X0042680Y0177981D02*
X0044255Y0177981D01*
X0035514Y0177981D02*
X0033940Y0177981D01*
X0033940Y0175619D01*
X0035514Y0175619D01*
X0035711Y0183493D02*
X0025278Y0183493D01*
X0025278Y0181721D01*
X0022916Y0181721D01*
X0022916Y0183493D01*
X0025278Y0183493D01*
X0022916Y0183493D02*
X0012483Y0183493D01*
X0012483Y0165776D01*
X0035711Y0165776D01*
X0035711Y0183493D01*
X0051814Y0193926D02*
X0016381Y0193926D01*
X0016381Y0209674D01*
X0051814Y0209674D01*
X0051814Y0193926D01*
X0014255Y0177981D02*
X0014255Y0175619D01*
X0012680Y0175619D01*
X0012680Y0177981D02*
X0014255Y0177981D01*
D12*
X0017658Y0172195D02*
X0017658Y0169126D01*
X0016123Y0170661D02*
X0019193Y0170661D01*
X0029469Y0172195D02*
X0029469Y0169126D01*
X0046123Y0170661D02*
X0049193Y0170661D01*
X0047658Y0169126D02*
X0047658Y0172195D01*
X0059469Y0172195D02*
X0059469Y0169126D01*
D13*
X0079091Y0173880D03*
X0079091Y0179680D03*
X0094103Y0179720D03*
X0094103Y0173920D03*
X0139091Y0173880D03*
X0139091Y0179680D03*
X0159091Y0179680D03*
X0159091Y0173880D03*
M02*
