# Supplementary material for: The Language of Glove: Wireless gesture decoder with low-power and stretchable hybrid electronics
Source: PLoS One. 2017 Jul 12;12(7):e0179766. doi: 10.1371/journal.pone.0179766 (PMC5507487; doi:10.1371/journal.pone.0179766)
Supplement: S1 File — (ZIP) [file pone.0179766.s017.zip › Tim Board 1.GTP]

G75*
%MOIN*%
%OFA0B0*%
%FSLAX25Y25*%
%IPPOS*%
%LPD*%
%AMOC8*
5,1,8,0,0,1.08239X$1,22.5*
%
%ADD10R,0.05906X0.05118*%
%ADD11R,0.04800X0.08800*%
%ADD12R,0.14173X0.08661*%
%ADD13R,0.05512X0.04331*%
D10*
X0109097Y0173454D03*
X0109097Y0180146D03*
X0124097Y0180146D03*
X0124097Y0173454D03*
X0169097Y0198454D03*
X0169097Y0205146D03*
X0184097Y0205146D03*
X0184097Y0198454D03*
X0064097Y0208454D03*
X0064097Y0215146D03*
D11*
X0079997Y0199600D03*
X0089097Y0199600D03*
X0098197Y0199600D03*
X0124997Y0199600D03*
X0134097Y0199600D03*
X0143197Y0199600D03*
D12*
X0134097Y0224001D03*
X0089097Y0224001D03*
D13*
X0079097Y0172863D03*
X0079097Y0180737D03*
X0094097Y0180737D03*
X0094097Y0172863D03*
X0139097Y0172863D03*
X0139097Y0180737D03*
X0159097Y0180737D03*
X0159097Y0172863D03*
M02*
