# Supplementary material for: The Language of Glove: Wireless gesture decoder with low-power and stretchable hybrid electronics
Source: PLoS One. 2017 Jul 12;12(7):e0179766. doi: 10.1371/journal.pone.0179766 (PMC5507487; doi:10.1371/journal.pone.0179766)
Supplement: S1 File — (ZIP) [file pone.0179766.s017.zip › Tim Board 1.TXT]

%
M48
M72
T01C0.02000
T02C0.03150
T03C0.03500
T04C0.03800
T05C0.04000
T06C0.04331
%
T01
X104097Y61800
X106597Y159300
X121597Y164300
X134097Y186800
X119097Y199300
X149097Y199300
X169097Y166800
T02
X44097Y201800
X34097Y201800
X24097Y201800
T03
X20160Y176800
X28034Y176800
X50160Y176800
X58034Y176800
T04
X84097Y151800
X84097Y141800
X74097Y141800
X84097Y131800
X84097Y121800
X74097Y121800
X74097Y111800
X74097Y101800
X84097Y101800
X84097Y91800
X84097Y81800
X84097Y71800
X84097Y61800
X84097Y51800
X84097Y41800
X84097Y31800
X84097Y21800
X74097Y21800
X64097Y21800
X54097Y21800
X54097Y31800
X54097Y41800
X54097Y51800
X54097Y61800
X54097Y71800
X54097Y81800
X54097Y91800
X64097Y91800
X64097Y81800
X64097Y71800
X64097Y61800
X64097Y51800
X64097Y41800
X64097Y31800
X44097Y21800
X34097Y21800
X24097Y21800
X24097Y31800
X24097Y41800
X24097Y51800
X24097Y61800
X24097Y71800
X24097Y81800
X24097Y91800
X24097Y101800
X24097Y111800
X24097Y121800
X24097Y131800
X24097Y141800
X24097Y151800
X84097Y111800
T05
X109097Y106800
X109097Y96800
X109097Y86800
X109097Y116800
X144097Y116800
X144097Y106800
X144097Y96800
X144097Y86800
X144097Y51800
X144097Y41800
X144097Y31800
X144097Y21800
X109097Y21800
X109097Y31800
X109097Y41800
X109097Y51800
X179097Y51800
X179097Y41800
X179097Y31800
X179097Y21800
X184097Y81800
X184097Y91800
X184097Y101800
X184097Y111800
X184097Y121800
X184097Y131800
X184097Y141800
X184097Y151800
X184097Y161800
X184097Y171800
T06
X14097Y11800
X199097Y16800
X199097Y226800
X14097Y231800
M30
