# Supplementary material for: The Language of Glove: Wireless gesture decoder with low-power and stretchable hybrid electronics
Source: PLoS One. 2017 Jul 12;12(7):e0179766. doi: 10.1371/journal.pone.0179766 (PMC5507487; doi:10.1371/journal.pone.0179766)
Supplement: S2 File — (INO) [file pone.0179766.s018.ino]

///////////////////////////////////////////////////////////////////////////////////////////////////////////////////////////////////
//Description & Info//
///////////////////////////////////////////////////////////////////////////////////////////////////////////////////////////////////
/*
Authors & Permitted Users: Timothy O'Connor and Matthew Fach

This code is created to read Analog Voltage and write a binary state to each sensor.
Binary states will then be analyzed as a combination to decode had position into ASL characters.
This version of the code will only differentiate between ALL NON-SPECIAL CHARACTERS meaning all
characters that dont require special hardware:Accelerometer,Pressure Sensor, Gyroscope.

note: Use the following for device hook-up
Read_1-->thumb --> Thumb

Read_2-->indexBottom --> Index 1 (index metacarpal knuckle)
Read_3-->indexTop --> Index 2 (index proximal interphalangeal-joint)

Read_4-->middleBottom --> Middle 1 (metacarpal knuckle)
Read_5-->middleTop --> Middle 2 (middle proximal interphalangeal-joint)

Read_6-->ringBottom --> Ring 1 (ring metacarpal knuckle)
Read_7-->ringTop --> Ring 2 (ring proximal interphalangeal-joint)

Read_8-->pinkyBottom --> Little 1 (pinky metacarpal knuckle)
Read_9-->pinkyTop --> Little 2 (pinky proximal interphalangeal-joint)
*/
///////////////////////////////////////////////////////////////////////////////////////////////////////////////////////////////////
//Coding Begins Here//
///////////////////////////////////////////////////////////////////////////////////////////////////////////////////////////////////

//Initializing Gyro link///
#include <i2c_t3.h>
const int MPU_addr=0x68;  // I2C address of the MPU-6050
int16_t AcX,AcY,AcZ,Tmp,GyX,GyY,GyZ;


//Initializing BLE//////

#include <SPI.h>
#include "Adafruit_BLE_UART.h"
// Connect CLK/MISO/MOSI to hardware SPI
// e.g. On UNO & compatible: CLK = 13, MISO = 12, MOSI = 11
#define ADAFRUITBLE_REQ 2
#define ADAFRUITBLE_RDY 1     // This should be an interrupt pin, on Uno thats #2 or #3
#define ADAFRUITBLE_RST 0

Adafruit_BLE_UART BTLEserial = fry(ADAFRUITBLE_REQ, ADAFRUITBLE_RDY, ADAFRUITBLE_RST);


//Global Initializations
        
int Active;
String letter;
String prevLetter;
//------------------------------------------------------------------------------------------------------------------------------------------------

//------------------------------------------------------------------------------------------------------------------------------------------------
int PressThumbPin = 12;     
int PressThumb; 

int loop_number = 0; 

//------------------------------------------------------------------------------------------------------------------------------------------------
// the setup routine runs once when you press reset:
void setup(void)
{
//BLE
Serial.begin(9600);
delay(2000);
Serial.println(F("Adafruit Bluefruit Low Energy nRF8001 Print echo demo"));


//Gyro//
  Wire1.begin();
  Wire1.beginTransmission(MPU_addr);
  Wire1.write(0x6B);  // PWR_MGMT_1 register
  Wire1.write(0);     // set to zero (wakes up the MPU-6050)
  Wire1.endTransmission(true);

BTLEserial.begin();
}
/**************************************************************************/
/*!
Constantly checks for new events on the nRF8001
*/
/**************************************************************************/

aci_evt_opcode_t laststatus = ACI_EVT_DISCONNECTED;
  
 //----------------------------------------------------------------------------------------------------------------------------------------------
// pinMode(groundpin, OUTPUT);
// pinMode(powerpin, OUTPUT);
// digitalWrite(groundpin, LOW); 
// digitalWrite(powerpin, HIGH);
  //----------------------------------------------------------------------------------------------------------------------------------------------


//Functioning Code Begins Here
void loop() 
{  


//Establish BLE connection//

    // Tell the nRF8001 to do whatever it should be working on.
BTLEserial.pollACI();
// Ask what is our current status
aci_evt_opcode_t status = BTLEserial.getState();
// If the status changed....
if (status != laststatus) {
// print it out!
if (status == ACI_EVT_DEVICE_STARTED) {
Serial.println(F("* Advertising started"));
}
if (status == ACI_EVT_CONNECTED) {
Serial.println(F("* Connected!"));
}
if (status == ACI_EVT_DISCONNECTED) {
Serial.println(F("* Disconnected or advertising timed out"));
}
// OK set the last status change to this one
laststatus = status;
}
if (status == ACI_EVT_CONNECTED) {
// read the analog sensor pins
//================================================================================================================================================


//Measure pressure state//

int Pressure = analogRead(A12);  //Thumb pressure sensor

float thumbPress = Pressure*(3.3/1023.0);  //Voltage on pin for thumb pressure


//Measure gyro state//

  Wire1.beginTransmission(MPU_addr);
  Wire1.write(0x3B);  // starting with register 0x3B (ACCEL_XOUT_H)
  Wire1.endTransmission(false);
  Wire1.requestFrom(MPU_addr,14,true);  // request a total of 14 registers
  AcX=Wire1.read()<<8|Wire1.read();  // 0x3B (ACCEL_XOUT_H) & 0x3C (ACCEL_XOUT_L)    
  AcY=Wire1.read()<<8|Wire1.read();  // 0x3D (ACCEL_YOUT_H) & 0x3E (ACCEL_YOUT_L)
  AcZ=Wire1.read()<<8|Wire1.read();  // 0x3F (ACCEL_ZOUT_H) & 0x40 (ACCEL_ZOUT_L)
  Tmp=Wire1.read()<<8|Wire1.read();  // 0x41 (TEMP_OUT_H) & 0x42 (TEMP_OUT_L)
  GyX=Wire1.read()<<8|Wire1.read();  // 0x43 (GYRO_XOUT_H) & 0x44 (GYRO_XOUT_L)
  GyY=Wire1.read()<<8|Wire1.read();  // 0x45 (GYRO_YOUT_H) & 0x46 (GYRO_YOUT_L)
  GyZ=Wire1.read()<<8|Wire1.read();  // 0x47 (GYRO_ZOUT_H) & 0x48 (GYRO_ZOUT_L)
  
  //for tests
  //Serial.print("AcX = "); Serial.print(AcX);
  //Serial.print(" | AcY = "); Serial.print(AcY);
  //Serial.print(" | AcZ = "); Serial.print(AcZ);
  //Serial.print(" | Tmp = "); Serial.print(Tmp/340.00+36.53);  //equation for temperature in degrees C from datasheet
  //Serial.print(" | GyX = "); Serial.print(GyX);
  //Serial.print(" | GyY = "); Serial.print(GyY);
  //Serial.print(" | GyZ = "); Serial.println(GyZ);
  delay(333);


 //Reading in sensor values for fingers
  
  
  int Read_1 = analogRead(A9); //Thumb
  int Read_2 = analogRead(20); //Index Bottom
  int Read_3 = analogRead(21); //Index top
  int Read_4 = analogRead(17); //Middle Bottom
  int Read_5 = analogRead(18); //Middle Top
  int Read_6 = analogRead(A11);//Ring Bottom
  int Read_7 = analogRead(A13); //Ring Top
  int Read_8 = analogRead(A16); //Pinky Bottomdg
  int Read_9 = analogRead(A17); //Pinky Top
  // Analog pins map 0v-5v into values 0-1023.
  //The values need to be converted into a digital voltage value

  //Reading in sensor values for pressure

  int PressThumb = analogRead(PressThumbPin);

  Serial.print(PressThumb); 
  Serial.println(",");
 

  
//Scale
  float thumb=Read_1*(3.3/1023.0); 
  float indexBottom=Read_2*(3.3/1023.0); 
  float indexTop=Read_3*(3.3/1023.0);
  float middleBottom=Read_4*(3.3/1023.0); 
  float middleTop=Read_5*(3.3/1023.0); 
  float ringBottom=Read_6*(3.3/1023.0);
  float ringTop=Read_7*(3.3/1023.0); 
  float pinkyBottom=Read_8*(3.3/1023.0); 
  float pinkyTop=Read_9*(3.3/1023.0);
  


// print out the values read for De-Bugging purposes: 
//Ok, so these are the values of the center of the voltage divider.  The voltages. 
Serial.print(thumb); 
Serial.print(",");
Serial.print(indexBottom); 
Serial.print(",");
Serial.print(indexTop); 
Serial.print(",");
Serial.print(middleBottom); 
Serial.print(",");
Serial.print(middleTop); 
Serial.print(",");
Serial.print(ringBottom); 
Serial.print(",");
Serial.print(ringTop); 
Serial.print(",");
Serial.print(pinkyBottom); 
Serial.print(",");
Serial.print(pinkyTop);
Serial.println(",");

Serial.print(GyX);
Serial.print(",");
Serial.print(GyY);
Serial.print(",");


//So now we need our resistance.  :D
//But first we need our current
float current_thumb = ( 3.3 - thumb) / 2500;
float current_indexBottom = (3.3 - indexBottom) / 2000;
float current_indexTop = (3.3 - indexTop) / 2800;
float current_middleBottom = (3.3 - middleBottom) / 2400;
float current_middleTop = (3.3 - middleTop) / 2500;
float current_ringBottom = (3.3 - ringBottom) / 2750;
float current_ringTop = (3.3 - ringTop) / 2600;
float current_pinkyBottom = (3.3 - pinkyBottom) / 2500;
float current_pinkyTop = (3.3 - pinkyTop) / 2400;

//so ohms law gave us our current of the voltage divider
//Now we need to calculate our resistance.  the dynamic resistor(sensors) are at the bottom of the voltage divider. 


float thumb_r = thumb / current_thumb;
float indexBottom_r = indexBottom / current_indexBottom;
float indexTop_r = indexTop / current_indexTop;
float middleBottom_r = middleBottom / current_middleBottom;
float middleTop_r = middleTop / current_middleTop;
float ringBottom_r = ringBottom / current_ringBottom;
float ringTop_r = ringTop / current_ringTop;
float pinkyBottom_r = pinkyBottom / current_pinkyBottom;
float pinkyTop_r = pinkyTop / current_pinkyTop;

//Serial.print(thumb_r);
//Serial.print(",");
//Serial.print(indexBottom_r);
//Serial.print(",");
//Serial.print(indexTop_r);
//Serial.print(",");
//Serial.print(middleBottom_r);
//Serial.print(",");
//Serial.print(middleTop_r);
//Serial.print(",");
//Serial.print(ringBottom_r);
//Serial.print(",");
//Serial.print(ringTop_r);
//Serial.print(",");
//Serial.print(pinkyBottom_r);
//Serial.print(",");
//Serial.print(pinkyTop_r);
//Serial.print(",");
//Done


//////////////////////////////////////////////////////////////////////////////////////////////////////////////////////////////////
//Find number of "Active" inputs. Active if sensor is bent far enough:Voltage>=Threshold//
//////////////////////////////////////////////////////////////////////////////////////////////////////////////////////////////////
Active=0;

if(thumb>=3.3)
{
  Active=Active+100000000; 
}
if(indexBottom>=3)
{
  Active=Active+10000000; 
}
if(indexTop>=3.3)
{
  Active=Active+1000000; 
}
if(middleBottom>=2.5)
{
  Active=Active+100000; 
}
if(middleTop>=3.3)
{
  Active=Active+10000; 
}
if(ringBottom>=2.5)
{
  Active=Active+1000; 
}    
if(ringTop>=2.00)
{
  Active=Active+100; 
}
if(pinkyBottom>=3.3)
{
  Active=Active+10; 
}
if(pinkyTop>=3.3)
{
  Active=Active+1; 
}      


Serial.print(Active);
Serial.print(",");


//////////////////////////////////////////////////////////////////////////////////////////////////////////////////////////////////
//Letter selection
//////////////////////////////////////////////////////////////////////////////////////////////////////////////////////////////////


if(Active==11111111)
{
  
  letter = "A";   
}

if(Active==100000000)
{
  
letter = "B"; 
}

if(Active==0)
{
  
letter = "C"; 
}

if(Active==100111111 && abs(GyX) <= 3000 && abs(GyY) <= 3000)
{
 letter = "D"; 
}

if(Active==100111111 && abs(GyX) > 3000 || abs(GyY) > 3000)
{
 letter = "Z"; 
}


if(Active==111000000)
{
  
letter = "F"; 
}

if(Active==111111 && thumbPress < 3.3)
{
 
letter = "G"; 
}

if(Active==111111 && thumbPress == 3.3)
{
 
letter = "L"; 
}


if(Active==1111 && thumbPress < 3.3)
{
  
letter = "H"; 
}

if(Active==1111 && thumbPress == 3.3)
{
  
letter = "K"; 
}

if(Active==111111100 && abs(GyX) <= 3000 && abs(GyY) <= 3000)
{
  
letter = "I";  
}

if(Active==111111100 && abs(GyX) > 3000 || abs(GyY) > 3000)
{
  
letter = "J";  
}

if(Active==101010111)
{
  
letter = "M"; 
}

if(Active==101011111)
{
  
letter = "N";  
}

if(Active==101010101)
{
  
letter = "O"; 
}

if(Active==101111)
{
  
letter = "P"; 
}

if(Active==10111111)
{
  
letter = "Q"; 
}

if(Active==100001111 && thumbPress < 1.0)
{
  
letter = "U"; 
}

if(Active==100001111 && thumbPress >= 1.0 && thumbPress < 3.3)
{
  
letter = "V"; 
}

if(Active==100001111 && thumbPress == 3.3)
{
  
letter = "R"; 
}

if(Active==111111111 && thumbPress < 3.3)
{
  
letter = "S"; 
}

if(Active==111111111 && thumbPress == 3.3)
{
  
letter = "E"; 
}

if(Active==1111111)
{
  
letter = "T"; 
}


if(Active==100000011)
{
  
letter = "W"; 
}

if(Active==101111111)
{
  
letter = "X"; 
}

if(Active==11111100)
{
  
letter = "Y"; 
}


Serial.println(letter);
Serial.print("\n");

//Bluetooth communication of letter
//Decide whether to output letter and add 3 second pause

//track loop number

if(letter == prevLetter)
{
   loop_number = loop_number + 1; 
}

else
{
  loop_number = 0;
}

if(loop_number == 3)
{
  uint8_t sendbuffer[20];
  letter.getBytes(sendbuffer, 20);
  char lettersize = min(20, letter.length());
  BTLEserial.write(sendbuffer, lettersize);
}
delay(1000);
prevLetter = letter;
}
}


//----------------------------------------------------------------------------------------------------------------------------------------------------


//--------------------------------------------------------------------------------------------------------------------------------------------------------------
///////////////////////////////////////////////////////////////////////////////////////////////////////////////////////////////////
//Coding Ends Here//
///////////////////////////////////////////////////////////////////////////////////////////////////////////////////////////////////
